# Supplementary material for: 10-Allyl-2,3-dihydro-1H-pyrrolo[2,1-c][1,4]benzodiazepine-5,11(10H,11aH)-dione
Source: Acta Crystallogr Sect E Struct Rep Online. 2009 Sep 5;65(Pt 10):o2322. doi: 10.1107/S1600536809034266 (PMC2970423; doi:10.1107/S1600536809034266)
Supplement: Supplementary file 1 [file e-65-o2322-sup1.cif]

##############################################################################
###                                                                        ###
###        Electronic paper (Acta Crystallographica Section E)             ###
###                                                                        ###
##############################################################################
#                                                                            #
# This CIF contains the data in a paper accepted for publication in Acta     #
# Crystallographica Section E. It conforms to the requirements of Notes      #
# for Authors for Section E, and has been peer reviewed under the auspices   #
# of the IUCr Commission on Journals.                                        #
#                                                                            #
# Full details of the Crystallographic Information File format               #
# are given in the paper "The Crystallographic Information File (CIF):       #
# a New Standard Archive File for Crystallography" by S. R. Hall, F. H.      #
# Allen and I. D. Brown [Acta Cryst. (1991), A47, 655-685].                  #
#                                                                            #
# The current version of the core CIF dictionary is obtainable from          #
# ftp://ftp.iucr.org/pub/cif_core.dic. The current version number is 2.4.    #
#                                                                            #
# Software is freely available for graphical display of the structure(s) in  #
# this CIF.  For information consult the CIF home page http://www.iucr.org/  #
# cif/home.html                                                              #
#                                                                            #
# This file may be used for bona fide research purposes within the           #
# scientific community so long as proper attribution is given to the journal # 
# article from which it was obtained.                                        #
#                                                                            #
##############################################################################
                                             
data_global
_audit_creation_method     SHELXL-97
_journal_date_recd_electronic     2009-08-24
_journal_date_accepted     2009-08-27
_journal_name_full     'Acta Crystallographica, Section E'
_journal_year     2009
_journal_volume     65
_journal_issue     10
_journal_page_first     o2322
_journal_page_last     o2322
_journal_paper_category     QO
_journal_coeditor_code     SJ2637
_publ_contact_author
;
     Dr. Seik Weng Ng
     Department of Chemistry
     University of Malaya
     50603 Kuala Lumpur
     Malaysia
;
_publ_contact_author_email     seikweng@um.edu.my
_publ_contact_author_fax     '03 7967 4193'
_publ_contact_author_phone     '03 7967 6778'
_publ_section_title
;\
10-Allyl-2,3-dihydro-1<i>H</i>-pyrrolo[2,1-<i>c</i>][1,4]benzodiazepine-5,\
11(10<i>H</i>,11a<i>H</i>)-dione
;
loop_
    _publ_author_name
    _publ_author_address
    'Benzeid, Hanane'
;
Laboratoire de Chimie Organique H\'et\'erocyclique
P\^ole de comp\'etences Pharmacochimie
Universit\'e Mohammed V-Agdal
BP 1014 Avenue Ibn Batout
Rabat
Morocco
;
    'Essassi, El Mokhtar'
;
Laboratoire de Chimie Organique H\'et\'erocyclique
P\^ole de comp\'etences Pharmacochimie
Universit\'e Mohammed V-Agdal
BP 1014 Avenue Ibn Batout
Rabat
Morocco
;
    'Saffon, Nathalie'
;
Service commun Rayons X
Universit\'e Paul Sabatier
B\^atiment 2R1, 118 route de Narbonne
31062 Toulouse
France
;
    'Garrigues, Bernard'
;
H\'et\'erochimie Fondamentale et Appliqu\'ee,
Universit\'e Paul Sabatier
UMR 5069
118 Route de Narbonne
31062 Toulouse
France
;
    'Ng, Seik Weng'
;
Department of Chemistry
University of Malaya
50603 Kuala Lumpur
Malaysia
;
_publ_section_synopsis     .
data_I
_audit_creation_method     SHELXL-97
_chemical_name_systematic
;
\
10-Allyl-2,3-dihydro-1<i>H</i>-pyrrolo[2,1-<i>c</i>][1,4]benzodiazepine-5,\
11(10<i>H</i>,11a<i>H</i>)-dione
;
_chemical_name_common     ?
_chemical_formula_moiety     'C15 H16 N2 O2'
_chemical_formula_sum     'C15 H16 N2 O2'
_chemical_formula_iupac     'C15 H16 N2 O2'
_chemical_formula_weight     256.30
_chemical_melting_point     ?
_symmetry_cell_setting     Orthorhombic
_symmetry_space_group_name_H-M     'P 21 21 21'
_symmetry_space_group_name_Hall     'P 2ac 2ab'
loop_
    _symmetry_equiv_pos_as_xyz
    'x, y, z'
    '-x+1/2, -y, z+1/2'
    'x+1/2, -y+1/2, -z'
    '-x, y+1/2, -z+1/2'
_cell_length_a     7.09880(10)
_cell_length_b     11.7166(2)
_cell_length_c     15.6592(3)
_cell_angle_alpha     90.00
_cell_angle_beta     90.00
_cell_angle_gamma     90.00
_cell_volume     1302.44(4)
_cell_formula_units_Z     4
_cell_measurement_reflns_used     7433
_cell_measurement_theta_min     2.17
_cell_measurement_theta_max     25.31
_cell_measurement_temperature     193(2)
_exptl_crystal_description     Block
_exptl_crystal_colour     Colorless
_exptl_crystal_size_max     0.30
_exptl_crystal_size_mid     0.30
_exptl_crystal_size_min     0.20
_exptl_crystal_density_diffrn     1.307
_exptl_crystal_density_meas     ?
_exptl_crystal_density_method     'not measured'
_exptl_crystal_F_000     544
_exptl_absorpt_coefficient_mu     0.088
_exptl_absorpt_correction_type     None
_exptl_absorpt_process_details     ?
_exptl_absorpt_correction_T_min     ?
_exptl_absorpt_correction_T_max     ?
_diffrn_ambient_temperature     193(2)
_diffrn_radiation_type     MoK\a
_diffrn_radiation_wavelength     0.71073
_diffrn_radiation_source     'fine-focus sealed tube'
_diffrn_radiation_monochromator     graphite
_diffrn_measurement_device_type     'Bruker APEXII'
_diffrn_measurement_method     '\f and \w'
_diffrn_detector_area_resol_mean     ?
_diffrn_reflns_number     20329
_diffrn_reflns_av_R_equivalents     0.0309
_diffrn_reflns_av_sigmaI/netI     0.0211
_diffrn_reflns_theta_min     5.15
_diffrn_reflns_theta_max     30.50
_diffrn_reflns_theta_full     30.50
_diffrn_measured_fraction_theta_max     0.993
_diffrn_measured_fraction_theta_full     0.993
_diffrn_reflns_limit_h_min     -10
_diffrn_reflns_limit_h_max     10
_diffrn_reflns_limit_k_min     -16
_diffrn_reflns_limit_k_max     14
_diffrn_reflns_limit_l_min     -22
_diffrn_reflns_limit_l_max     19
_diffrn_standards_number     0
_diffrn_standards_interval_count     0
_diffrn_standards_interval_time     0
_diffrn_standards_decay_%     0
_reflns_number_total     2263
_reflns_number_gt     1900
_reflns_threshold_expression     I>2\s(I)
_refine_ls_structure_factor_coef     Fsqd
_refine_ls_matrix_type     full
_refine_ls_R_factor_all     0.0617
_refine_ls_R_factor_gt     0.0493
_refine_ls_wR_factor_gt     0.1353
_refine_ls_wR_factor_ref     0.1461
_refine_ls_goodness_of_fit_ref     1.035
_refine_ls_restrained_S_all     1.038
_refine_ls_number_reflns     2263
_refine_ls_number_parameters     178
_refine_ls_number_restraints     15
_refine_ls_hydrogen_treatment     constr
_refine_ls_weighting_scheme     calc
_refine_ls_weighting_details
          'calc w=1/[\s^2^(Fo^2^)+(0.086P)^2^+0.2922P] where P=(Fo^2^+2Fc^2^)/3'
_atom_sites_solution_hydrogens     geom
_atom_sites_solution_primary     direct
_atom_sites_solution_secondary     difmap
_refine_ls_shift/su_max     0.001
_refine_ls_shift/su_mean     0.001
_refine_diff_density_max     0.532
_refine_diff_density_min     -0.301
_refine_ls_extinction_method     none
_refine_ls_extinction_coef     ?
loop_
    _atom_type_symbol
    _atom_type_description
    _atom_type_scat_dispersion_real
    _atom_type_scat_dispersion_imag
    _atom_type_scat_source
    'C' 'C' 0.0033 0.0016
                         'International Tables Vol C Tables 4.2.6.8 and 6.1.1.4'
    'H' 'H' 0.0000 0.0000
                         'International Tables Vol C Tables 4.2.6.8 and 6.1.1.4'
    'N' 'N' 0.0061 0.0033
                         'International Tables Vol C Tables 4.2.6.8 and 6.1.1.4'
    'O' 'O' 0.0106 0.0060
                         'International Tables Vol C Tables 4.2.6.8 and 6.1.1.4'
_computing_data_collection     'APEX2 (Bruker, 2005)'
_computing_cell_refinement     'SAINT (Bruker, 2005)'
_computing_data_reduction     'SAINT (Bruker, 2005)'
_computing_structure_solution     'SHELXS97 (Sheldrick, 2008)'
_computing_structure_refinement     'SHELXL97 (Sheldrick, 2008)'
_computing_molecular_graphics     'X-SEED (Barbour, 2001)'
_computing_publication_material     'publCIF (Westrip, 2009)'
loop_
    _atom_site_type_symbol
    _atom_site_label
    _atom_site_fract_x
    _atom_site_fract_y
    _atom_site_fract_z
    _atom_site_U_iso_or_equiv
    _atom_site_adp_type
    _atom_site_calc_flag
    _atom_site_refinement_flags
    _atom_site_occupancy
    _atom_site_disorder_assembly
    _atom_site_disorder_group
    O O1 0.3349(3) 0.89582(17) 0.62000(12) 0.0545(5) Uani d . 1 . .
    O O2 -0.1387(3) 0.62142(13) 0.76109(11) 0.0423(4) Uani d . 1 . .
    N N1 0.2785(2) 0.86934(15) 0.76059(12) 0.0312(4) Uani d . 1 . .
    N N2 -0.0624(3) 0.77145(15) 0.67775(12) 0.0327(4) Uani d . 1 B .
    C C1 0.2213(4) 0.88657(18) 0.67841(15) 0.0355(5) Uani d . 1 B .
    C C2 -0.0695(3) 0.71719(17) 0.75353(14) 0.0301(4) Uani d . 1 . .
    C C3 -0.0008(3) 0.78280(17) 0.82960(13) 0.0280(4) Uani d . 1 . .
    C C4 0.1542(3) 0.85792(16) 0.83096(13) 0.0279(4) Uani d . 1 . .
    C C5 0.1940(3) 0.91758(17) 0.90646(13) 0.0333(4) Uani d . 1 . .
    H H5 0.2989 0.9678 0.9083 0.040 Uiso calc R 1 . .
    C C6 0.0828(4) 0.9044(2) 0.97834(14) 0.0396(5) Uani d . 1 . .
    H H6 0.1090 0.9476 1.0283 0.048 Uiso calc R 1 . .
    C C7 -0.0675(4) 0.8278(2) 0.97772(14) 0.0407(5) Uani d . 1 . .
    H H7 -0.1425 0.8172 1.0274 0.049 Uiso calc R 1 . .
    C C8 -0.1059(3) 0.76768(19) 0.90409(14) 0.0359(5) Uani d . 1 . .
    H H8 -0.2069 0.7144 0.9040 0.043 Uiso calc R 1 . .
    C C9 -0.1524(4) 0.7262(2) 0.60032(14) 0.0399(5) Uani d D 1 . .
    H H9A -0.2678 0.6823 0.6137 0.048 Uiso calc PR 0.50 A 1
    H H9B -0.0651 0.6780 0.5667 0.048 Uiso calc PR 0.50 A 1
    H H9C -0.2759 0.6916 0.6143 0.048 Uiso calc PR 0.50 A 2
    H H9D -0.0719 0.6671 0.5736 0.048 Uiso calc PR 0.50 A 2
    C C10 -0.197(3) 0.8367(11) 0.5551(12) 0.059(3) Uani d PDU 0.50 B 1
    H H10A -0.2187 0.8236 0.4935 0.071 Uiso calc PR 0.50 B 1
    H H10B -0.3102 0.8732 0.5800 0.071 Uiso calc PR 0.50 B 1
    C C11 -0.025(2) 0.9097(17) 0.5692(5) 0.047(2) Uani d PDU 0.50 B 1
    H H11A -0.0500 0.9912 0.5570 0.056 Uiso calc PR 0.50 B 1
    H H11B 0.0832 0.8835 0.5342 0.056 Uiso calc PR 0.50 B 1
    C C10' -0.178(3) 0.8258(11) 0.5408(12) 0.059(3) Uani d PD 0.50 B 2
    H H10C -0.3124 0.8465 0.5366 0.071 Uiso calc PR 0.50 B 2
    H H10D -0.1312 0.8061 0.4830 0.071 Uiso calc PR 0.50 B 2
    C C11' -0.066(2) 0.9241(16) 0.5769(5) 0.047(2) Uani d PD 0.50 B 2
    H H11C -0.1475 0.9923 0.5823 0.056 Uiso calc PR 0.50 B 2
    H H11D 0.0400 0.9430 0.5384 0.056 Uiso calc PR 0.50 B 2
    C C12 0.0096(3) 0.88869(18) 0.66551(14) 0.0339(5) Uani d D 1 . .
    H H12 -0.0551 0.9459 0.7027 0.041 Uiso calc PR 0.50 B 1
    H H12' -0.0479 0.9394 0.7098 0.041 Uiso calc PR 0.50 B 2
    C C13 0.4837(3) 0.8775(2) 0.77691(19) 0.0433(6) Uani d . 1 . .
    H H13A 0.5522 0.8322 0.7335 0.052 Uiso calc R 1 . .
    H H13B 0.5121 0.8446 0.8337 0.052 Uiso calc R 1 . .
    C C14 0.5520(4) 1.0005(2) 0.7740(2) 0.0490(6) Uani d . 1 . .
    H H14 0.5020 1.0490 0.7309 0.059 Uiso calc R 1 . .
    C C15 0.6751(4) 1.0438(3) 0.8269(2) 0.0565(7) Uani d . 1 . .
    H H15A 0.7278 0.9976 0.8707 0.068 Uiso calc R 1 . .
    H H15B 0.7119 1.1214 0.8216 0.068 Uiso calc R 1 . .
loop_
    _atom_site_aniso_label
    _atom_site_aniso_U_11
    _atom_site_aniso_U_22
    _atom_site_aniso_U_33
    _atom_site_aniso_U_12
    _atom_site_aniso_U_13
    _atom_site_aniso_U_23
    O1 0.0621(12) 0.0550(11) 0.0466(10) -0.0140(10) 0.0231(9) -0.0031(9)
    O2 0.0473(9) 0.0272(7) 0.0525(10) -0.0097(7) -0.0042(8) 0.0039(7)
    N1 0.0253(7) 0.0269(8) 0.0413(10) -0.0014(6) 0.0036(7) 0.0012(7)
    N2 0.0361(8) 0.0276(8) 0.0345(8) -0.0072(7) -0.0013(8) -0.0020(7)
    C1 0.0425(11) 0.0278(9) 0.0362(10) -0.0075(9) 0.0072(9) -0.0012(8)
    C2 0.0273(8) 0.0252(8) 0.0380(10) -0.0003(7) 0.0003(9) 0.0007(8)
    C3 0.0266(8) 0.0245(8) 0.0331(9) 0.0012(7) -0.0001(8) 0.0042(7)
    C4 0.0267(8) 0.0225(8) 0.0345(9) 0.0010(7) -0.0026(8) 0.0043(7)
    C5 0.0358(10) 0.0277(9) 0.0362(10) -0.0004(8) -0.0083(9) 0.0034(8)
    C6 0.0487(13) 0.0388(11) 0.0312(10) 0.0040(10) -0.0062(10) 0.0022(9)
    C7 0.0467(12) 0.0436(12) 0.0320(10) 0.0029(11) 0.0042(10) 0.0098(9)
    C8 0.0345(10) 0.0360(10) 0.0372(10) -0.0027(9) 0.0015(9) 0.0095(9)
    C9 0.0446(12) 0.0394(11) 0.0357(11) -0.0074(10) -0.0010(10) -0.0097(9)
    C10 0.088(4) 0.059(3) 0.031(5) -0.015(3) -0.015(4) 0.000(3)
    C11 0.061(6) 0.042(4) 0.0371(16) -0.008(4) -0.012(3) 0.010(2)
    C10' 0.088(4) 0.059(3) 0.031(5) -0.015(3) -0.015(4) 0.000(3)
    C11' 0.061(6) 0.042(4) 0.0371(16) -0.008(4) -0.012(3) 0.010(2)
    C12 0.0440(11) 0.0259(9) 0.0319(10) -0.0067(9) -0.0066(9) 0.0041(8)
    C13 0.0253(9) 0.0403(12) 0.0643(16) 0.0012(9) 0.0044(10) -0.0007(11)
    C14 0.0315(11) 0.0506(14) 0.0648(16) -0.0065(11) 0.0037(12) 0.0040(13)
    C15 0.0413(13) 0.0502(14) 0.078(2) -0.0061(12) 0.0002(15) -0.0023(14)
loop_
    _geom_bond_atom_site_label_1
    _geom_bond_atom_site_label_2
    _geom_bond_site_symmetry_2
    _geom_bond_distance
    _geom_bond_publ_flag
    O1 C1 . 1.224(3) ?
    O2 C2 . 1.231(3) ?
    N1 C1 . 1.365(3) ?
    N1 C4 . 1.418(3) ?
    N1 C13 . 1.482(3) ?
    N2 C2 . 1.347(3) ?
    N2 C9 . 1.470(3) ?
    N2 C12 . 1.478(3) ?
    C1 C12 . 1.517(4) ?
    C2 C3 . 1.499(3) ?
    C3 C8 . 1.396(3) ?
    C3 C4 . 1.409(3) ?
    C4 C5 . 1.402(3) ?
    C5 C6 . 1.383(3) ?
    C5 H5 . 0.9500 ?
    C6 C7 . 1.395(4) ?
    C6 H6 . 0.9500 ?
    C7 C8 . 1.378(3) ?
    C7 H7 . 0.9500 ?
    C8 H8 . 0.9500 ?
    C9 C10' . 1.504(7) ?
    C9 C10 . 1.510(7) ?
    C9 H9A . 0.9900 ?
    C9 H9B . 0.9900 ?
    C9 H9C . 0.9900 ?
    C9 H9D . 0.9900 ?
    C10 C11 . 1.509(9) ?
    C10 H10A . 0.9900 ?
    C10 H10B . 0.9900 ?
    C11 C12 . 1.547(6) ?
    C11 H11A . 0.9900 ?
    C11 H11B . 0.9900 ?
    C10' C11' . 1.507(9) ?
    C10' H10C . 0.9900 ?
    C10' H10D . 0.9900 ?
    C11' C12 . 1.545(6) ?
    C11' H11C . 0.9900 ?
    C11' H11D . 0.9900 ?
    C12 H12 . 1.0000 ?
    C12 H12' . 1.0000 ?
    C13 C14 . 1.522(3) ?
    C13 H13A . 0.9900 ?
    C13 H13B . 0.9900 ?
    C14 C15 . 1.306(4) ?
    C14 H14 . 0.9500 ?
    C15 H15A . 0.9500 ?
    C15 H15B . 0.9500 ?
loop_
    _geom_angle_atom_site_label_1
    _geom_angle_atom_site_label_2
    _geom_angle_atom_site_label_3
    _geom_angle_site_symmetry_1
    _geom_angle_site_symmetry_3
    _geom_angle
    _geom_angle_publ_flag
    C1 N1 C4 . . 124.17(18) ?
    C1 N1 C13 . . 116.5(2) ?
    C4 N1 C13 . . 118.9(2) ?
    C2 N2 C9 . . 122.70(18) ?
    C2 N2 C12 . . 124.44(18) ?
    C9 N2 C12 . . 112.27(18) ?
    O1 C1 N1 . . 121.5(2) ?
    O1 C1 C12 . . 123.5(2) ?
    N1 C1 C12 . . 115.02(19) ?
    O2 C2 N2 . . 122.0(2) ?
    O2 C2 C3 . . 121.4(2) ?
    N2 C2 C3 . . 116.48(18) ?
    C8 C3 C4 . . 118.96(19) ?
    C8 C3 C2 . . 115.13(18) ?
    C4 C3 C2 . . 125.89(18) ?
    C5 C4 C3 . . 118.78(19) ?
    C5 C4 N1 . . 118.87(18) ?
    C3 C4 N1 . . 122.21(18) ?
    C6 C5 C4 . . 121.0(2) ?
    C6 C5 H5 . . 119.5 ?
    C4 C5 H5 . . 119.5 ?
    C5 C6 C7 . . 120.2(2) ?
    C5 C6 H6 . . 119.9 ?
    C7 C6 H6 . . 119.9 ?
    C8 C7 C6 . . 119.1(2) ?
    C8 C7 H7 . . 120.5 ?
    C6 C7 H7 . . 120.5 ?
    C7 C8 C3 . . 121.9(2) ?
    C7 C8 H8 . . 119.1 ?
    C3 C8 H8 . . 119.1 ?
    N2 C9 C10' . . 106.4(8) ?
    N2 C9 C10 . . 99.7(8) ?
    N2 C9 H9A . . 111.8 ?
    C10' C9 H9A . . 115.9 ?
    C10 C9 H9A . . 111.8 ?
    N2 C9 H9B . . 111.8 ?
    C10' C9 H9B . . 100.8 ?
    C10 C9 H9B . . 111.8 ?
    H9A C9 H9B . . 109.6 ?
    N2 C9 H9C . . 110.5 ?
    C10' C9 H9C . . 110.5 ?
    C10 C9 H9C . . 105.6 ?
    H9B C9 H9C . . 116.1 ?
    N2 C9 H9D . . 110.5 ?
    C10' C9 H9D . . 110.5 ?
    C10 C9 H9D . . 121.5 ?
    H9A C9 H9D . . 101.8 ?
    H9C C9 H9D . . 108.6 ?
    C11 C10 C9 . . 104.3(14) ?
    C11 C10 H10A . . 110.9 ?
    C9 C10 H10A . . 110.9 ?
    C11 C10 H10B . . 110.9 ?
    C9 C10 H10B . . 110.9 ?
    H10A C10 H10B . . 108.9 ?
    C10 C11 C12 . . 100.3(12) ?
    C10 C11 H11A . . 111.7 ?
    C12 C11 H11A . . 111.7 ?
    C10 C11 H11B . . 111.7 ?
    C12 C11 H11B . . 111.7 ?
    H11A C11 H11B . . 109.5 ?
    C9 C10' C11' . . 107.4(12) ?
    C9 C10' H10C . . 110.2 ?
    C11' C10' H10C . . 110.2 ?
    C9 C10' H10D . . 110.2 ?
    C11' C10' H10D . . 110.2 ?
    H10C C10' H10D . . 108.5 ?
    C10' C11' C12 . . 108.3(12) ?
    C10' C11' H11C . . 110.0 ?
    C12 C11' H11C . . 110.0 ?
    C10' C11' H11D . . 110.0 ?
    C12 C11' H11D . . 110.0 ?
    H11C C11' H11D . . 108.4 ?
    N2 C12 C1 . . 108.08(19) ?
    N2 C12 C11' . . 104.2(8) ?
    C1 C12 C11' . . 117.9(7) ?
    N2 C12 C11 . . 102.7(8) ?
    C1 C12 C11 . . 106.7(6) ?
    N2 C12 H12 . . 112.9 ?
    C1 C12 H12 . . 112.9 ?
    C11' C12 H12 . . 100.6 ?
    C11 C12 H12 . . 112.9 ?
    N2 C12 H12' . . 108.8 ?
    C1 C12 H12' . . 108.8 ?
    C11' C12 H12' . . 108.8 ?
    C11 C12 H12' . . 121.1 ?
    N1 C13 C14 . . 111.7(2) ?
    N1 C13 H13A . . 109.3 ?
    C14 C13 H13A . . 109.3 ?
    N1 C13 H13B . . 109.3 ?
    C14 C13 H13B . . 109.3 ?
    H13A C13 H13B . . 108.0 ?
    C15 C14 C13 . . 124.2(3) ?
    C15 C14 H14 . . 117.9 ?
    C13 C14 H14 . . 117.9 ?
    C14 C15 H15A . . 120.0 ?
    C14 C15 H15B . . 120.0 ?
    H15A C15 H15B . . 120.0 ?
loop_
    _geom_torsion_atom_site_label_1
    _geom_torsion_atom_site_label_2
    _geom_torsion_atom_site_label_3
    _geom_torsion_atom_site_label_4
    _geom_torsion_site_symmetry_1
    _geom_torsion_site_symmetry_2
    _geom_torsion_site_symmetry_3
    _geom_torsion_site_symmetry_4
    _geom_torsion
    _geom_torsion_publ_flag
    C4 N1 C1 O1 . . . . -180.0(2) ?
    C13 N1 C1 O1 . . . . 7.7(3) ?
    C4 N1 C1 C12 . . . . -2.2(3) ?
    C13 N1 C1 C12 . . . . -174.50(19) ?
    C9 N2 C2 O2 . . . . 6.1(3) ?
    C12 N2 C2 O2 . . . . 176.6(2) ?
    C9 N2 C2 C3 . . . . -169.74(19) ?
    C12 N2 C2 C3 . . . . 0.8(3) ?
    O2 C2 C3 C8 . . . . -35.3(3) ?
    N2 C2 C3 C8 . . . . 140.6(2) ?
    O2 C2 C3 C4 . . . . 146.2(2) ?
    N2 C2 C3 C4 . . . . -38.0(3) ?
    C8 C3 C4 C5 . . . . -1.9(3) ?
    C2 C3 C4 C5 . . . . 176.60(19) ?
    C8 C3 C4 N1 . . . . 173.72(18) ?
    C2 C3 C4 N1 . . . . -7.8(3) ?
    C1 N1 C4 C5 . . . . -134.8(2) ?
    C13 N1 C4 C5 . . . . 37.4(3) ?
    C1 N1 C4 C3 . . . . 49.6(3) ?
    C13 N1 C4 C3 . . . . -138.2(2) ?
    C3 C4 C5 C6 . . . . -0.7(3) ?
    N1 C4 C5 C6 . . . . -176.43(19) ?
    C4 C5 C6 C7 . . . . 2.4(3) ?
    C5 C6 C7 C8 . . . . -1.4(4) ?
    C6 C7 C8 C3 . . . . -1.2(4) ?
    C4 C3 C8 C7 . . . . 2.9(3) ?
    C2 C3 C8 C7 . . . . -175.8(2) ?
    C2 N2 C9 C10' . . . . 159.3(10) ?
    C12 N2 C9 C10' . . . . -12.3(10) ?
    C2 N2 C9 C10 . . . . 150.1(10) ?
    C12 N2 C9 C10 . . . . -21.4(10) ?
    N2 C9 C10 C11 . . . . 41.2(14) ?
    C10' C9 C10 C11 . . . . -87(8) ?
    C9 C10 C11 C12 . . . . -45.3(16) ?
    N2 C9 C10' C11' . . . . 11.4(17) ?
    C10 C9 C10' C11' . . . . 65(8) ?
    C9 C10' C11' C12 . . . . -6.8(19) ?
    C2 N2 C12 C1 . . . . 70.3(3) ?
    C9 N2 C12 C1 . . . . -118.3(2) ?
    C2 N2 C12 C11' . . . . -163.4(7) ?
    C9 N2 C12 C11' . . . . 7.9(7) ?
    C2 N2 C12 C11 . . . . -177.1(6) ?
    C9 N2 C12 C11 . . . . -5.7(6) ?
    O1 C1 C12 N2 . . . . 107.3(3) ?
    N1 C1 C12 N2 . . . . -70.5(3) ?
    O1 C1 C12 C11' . . . . -10.4(9) ?
    N1 C1 C12 C11' . . . . 171.8(8) ?
    O1 C1 C12 C11 . . . . -2.6(8) ?
    N1 C1 C12 C11 . . . . 179.7(8) ?
    C10' C11' C12 N2 . . . . -0.5(14) ?
    C10' C11' C12 C1 . . . . 119.3(11) ?
    C10' C11' C12 C11 . . . . 85(7) ?
    C10 C11 C12 N2 . . . . 30.4(12) ?
    C10 C11 C12 C1 . . . . 144.0(10) ?
    C10 C11 C12 C11' . . . . -68(6) ?
    C1 N1 C13 C14 . . . . 73.4(3) ?
    C4 N1 C13 C14 . . . . -99.4(3) ?
    N1 C13 C14 C15 . . . . 139.5(3) ?
