# Supplementary material for: 10-Allyl-2,3-dihydro-1H-pyrrolo[2,1-c][1,4]benzodiazepine-5,11(10H,11aH)-dione
Source: Acta Crystallogr Sect E Struct Rep Online. 2009 Sep 5;65(Pt 10):o2322. doi: 10.1107/S1600536809034266 (PMC2970423; doi:10.1107/S1600536809034266)
Supplement: Supplementary file 2 [file e-65-o2322-Isup2.hkl]

# 
# h,k,l, Fc-squared, Fo-squared, sigma(Fo-squared) and status flag 
# 
data_I
_shelx_title '  P212121' 
_shelx_refln_list_code          4 
_shelx_F_calc_maximum       95.33 
_exptl_crystal_F_000       544.00 
_reflns_d_resolution_high  0.7002 
 
loop_ 
 _symmetry_equiv_pos_as_xyz 
 'x, y, z' 
 '-x+1/2, -y, z+1/2' 
 'x+1/2, -y+1/2, -z' 
 '-x, y+1/2, -z+1/2' 
 
_cell_length_a     7.0988 
_cell_length_b    11.7166 
_cell_length_c    15.6592 
_cell_angle_alpha  90.000 
_cell_angle_beta   90.000 
_cell_angle_gamma  90.000 
 
_shelx_F_squared_multiplier     1.000 
 
loop_ 
 _refln_index_h 
 _refln_index_k 
 _refln_index_l 
 _refln_F_squared_calc 
 _refln_F_squared_meas 
 _refln_F_squared_sigma 
 _refln_observed_status 
   2   0   0      792.90     1024.99      8.77 o 
   4   0   0        3.09        6.93      0.76 o 
   6   0   0      120.37      119.57      3.62 o 
   8   0   0       25.63       15.28      2.39 o 
  10   0   0        0.01        0.96      4.49 o 
   2   1   0     9086.88     9578.30     59.72 o 
   3   1   0      283.07      383.12      3.13 o 
   4   1   0      193.75      218.82      2.49 o 
   5   1   0      153.26      182.78      2.37 o 
   6   1   0       19.93       24.22      1.35 o 
   7   1   0        5.51        9.27      1.20 o 
   8   1   0        0.01       -0.25      1.61 o 
   9   1   0        4.20        5.29      2.38 o 
  10   1   0        0.11        0.22      2.16 o 
   2   2   0      632.99      702.89      5.39 o 
   3   2   0      176.74      179.87      1.96 o 
   4   2   0       82.89       70.36      1.48 o 
   5   2   0       10.66       10.17      0.83 o 
   6   2   0       29.54       31.62      1.34 o 
   7   2   0       30.93       43.81      1.86 o 
   8   2   0       13.20       12.25      1.60 o 
   9   2   0        7.08        5.85      2.18 o 
  10   2   0        0.28        1.22      2.25 o 
   1   3   0     3176.01     3412.89     22.43 o 
   2   3   0      740.24      756.24      5.75 o 
   3   3   0        0.04        0.32      0.40 o 
   4   3   0      431.75      415.94      4.63 o 
   5   3   0       10.30       12.06      0.96 o 
   6   3   0        6.45        5.10      0.88 o 
   7   3   0       44.13       41.26      1.85 o 
   8   3   0       38.97       45.48      2.60 o 
   9   3   0       25.93       38.34      3.44 o 
   0   4   0     5075.71     5181.96     67.07 o 
   1   4   0       79.50       47.18      1.50 o 
   2   4   0     1429.97     1556.37     10.73 o 
   3   4   0        0.68        0.48      0.32 o 
   4   4   0       86.96       88.77      1.74 o 
   5   4   0       18.04       21.77      1.10 o 
   6   4   0      158.92      168.80      2.89 o 
   7   4   0       32.54       18.33      1.98 o 
   8   4   0       49.10       53.84      2.86 o 
   9   4   0        2.95        9.13      2.41 o 
   1   5   0     4920.40     5260.98     42.02 o 
   2   5   0      246.14      227.34      2.40 o 
   3   5   0      127.57      153.62      2.41 o 
   4   5   0       78.22       88.25      1.86 o 
   5   5   0       10.17        9.84      1.02 o 
   6   5   0       10.20        9.76      1.19 o 
   7   5   0       19.62       13.51      1.69 o 
   8   5   0       18.72       34.85      2.88 o 
   9   5   0        0.00        2.26      2.02 o 
   0   6   0     1366.55     1574.48     18.68 o 
   1   6   0      775.64      812.87      7.06 o 
   2   6   0       79.78       80.23      1.42 o 
   3   6   0       44.06       39.30      1.47 o 
   4   6   0        5.59        7.30      0.86 o 
   5   6   0       40.89       33.02      1.50 o 
   6   6   0        4.05        5.57      1.13 o 
   7   6   0       18.53       21.79      2.15 o 
   8   6   0        0.43        2.94      1.91 o 
   9   6   0       24.56       21.11      3.16 o 
   1   7   0       64.36       83.38      1.39 o 
   2   7   0       73.45       68.25      1.57 o 
   3   7   0        0.53        0.00      0.57 o 
   4   7   0        6.46       10.00      1.06 o 
   5   7   0       12.75       10.70      1.10 o 
   6   7   0       47.43       54.28      2.13 o 
   7   7   0        6.50        2.59      1.34 o 
   8   7   0       10.91       15.96      2.61 o 
   9   7   0       29.16       41.22      3.82 o 
   0   8   0     1734.17     1763.06     19.17 o 
   1   8   0      101.83      131.22      2.18 o 
   2   8   0        0.00        0.72      0.62 o 
   3   8   0      474.54      448.11      5.42 o 
   4   8   0       15.51       16.09      1.17 o 
   5   8   0       21.65       19.87      1.24 o 
   6   8   0        9.81       15.55      1.83 o 
   7   8   0       13.64        6.59      1.57 o 
   8   8   0       28.43       29.11      3.22 o 
   1   9   0      789.96      805.03      7.90 o 
   2   9   0       56.88       65.90      1.62 o 
   3   9   0        1.09        2.28      0.91 o 
   4   9   0       32.15       32.74      1.89 o 
   5   9   0       10.75       12.71      1.18 o 
   6   9   0       25.53       24.20      1.59 o 
   7   9   0        7.24        5.82      1.60 o 
   8   9   0       14.45       12.81      2.63 o 
   0  10   0      223.81      224.30      5.43 o 
   1  10   0       62.76       75.79      1.76 o 
   2  10   0      119.23      114.82      3.00 o 
   3  10   0      182.69      168.45      3.23 o 
   4  10   0       43.54       41.49      1.86 o 
   5  10   0        0.02       -0.08      0.92 o 
   6  10   0        1.23        1.94      1.23 o 
   7  10   0       10.36       12.81      1.88 o 
   8  10   0        0.13        1.23      2.00 o 
   1  11   0       33.68       31.70      1.39 o 
   2  11   0       46.83       46.59      2.45 o 
   3  11   0        0.46       -0.02      0.81 o 
   4  11   0       23.62       20.13      1.93 o 
   5  11   0        0.90        2.06      1.27 o 
   6  11   0       12.48        9.03      1.75 o 
   7  11   0        5.08        7.54      2.04 o 
   0  12   0      137.52      119.18      5.31 o 
   1  12   0        8.83        9.06      1.56 o 
   2  12   0        1.43        1.84      1.20 o 
   3  12   0        9.03       11.83      1.57 o 
   4  12   0       11.22        5.60      1.42 o 
   5  12   0       15.01       13.98      2.10 o 
   6  12   0       19.82       24.83      3.05 o 
   7  12   0       16.23       17.69      3.11 o 
   1  13   0       23.19       21.11      1.99 o 
   2  13   0       15.77       15.40      2.16 o 
   3  13   0       40.18       42.16      3.37 o 
   4  13   0        0.97        1.31      1.76 o 
   5  13   0       68.09       69.23      4.07 o 
   6  13   0        6.89       10.03      3.36 o 
   0  14   0       13.39       12.64      2.64 o 
   1  14   0      112.70      114.47      4.01 o 
   2  14   0        3.10        5.01      1.86 o 
   3  14   0        0.01        1.96      1.96 o 
   4  14   0        1.18        3.73      2.19 o 
   5  14   0        0.05        1.39      2.29 o 
   1  15   0       27.05       29.60      2.87 o 
   2  15   0       10.98       13.52      2.77 o 
   3  15   0        0.21       -1.64      1.95 o 
   4  15   0       37.28       40.28      4.19 o 
   0  16   0       10.31        4.89      3.58 o 
   1  16   0        7.79        2.44      2.35 o 
   2  16   0       20.34       14.85      3.70 o 
   2   0   1     3388.83     3699.64     27.01 o 
   3   0   1       25.51       30.64      0.72 o 
   4   0   1      349.97      352.23      3.52 o 
   5   0   1      192.32      190.22      2.47 o 
   6   0   1       14.64       20.94      1.32 o 
   7   0   1       17.04       14.02      1.35 o 
   8   0   1       34.12       27.90      1.98 o 
   9   0   1        0.58       -1.53      1.53 o 
  10   0   1       15.10        7.49      2.37 o 
   2   1   1     1854.43     1872.20      8.83 o 
   3   1   1     3026.43     3263.65     14.88 o 
   4   1   1       41.81       38.91      0.69 o 
   5   1   1       71.94       68.93      0.97 o 
   6   1   1       44.97       39.45      1.14 o 
   7   1   1       14.09       12.47      0.90 o 
   8   1   1       16.87       15.31      1.36 o 
   9   1   1       13.49       19.35      1.92 o 
  10   1   1       16.66       17.49      2.12 o 
   2   2   1      410.49      420.56      2.39 o 
   3   2   1        1.84        3.76      0.34 o 
   4   2   1     1253.67     1290.87      7.70 o 
   5   2   1        2.35        5.84      0.53 o 
   6   2   1       46.68       52.11      1.33 o 
   7   2   1       13.19       19.40      1.03 o 
   8   2   1       23.41       25.94      1.39 o 
   9   2   1       27.53       31.71      2.30 o 
  10   2   1        9.97        6.17      1.76 o 
   0   3   1      221.22      198.01      1.54 o 
   1   3   1     6379.76     6233.55     28.55 o 
   2   3   1      141.21      128.44      0.97 o 
   3   3   1       35.06       34.21      0.70 o 
   4   3   1       93.07      104.27      1.31 o 
   5   3   1      148.52      148.66      1.80 o 
   6   3   1      163.23      147.48      1.93 o 
   7   3   1       52.06       51.36      1.40 o 
   8   3   1       26.13       32.28      1.65 o 
   9   3   1       10.38       10.72      2.15 o 
   0   4   1        0.86        0.09      0.32 o 
   1   4   1      333.66      338.35      2.25 o 
   2   4   1      237.09      275.90      1.92 o 
   3   4   1      657.18      714.76      4.22 o 
   4   4   1       24.35       32.38      0.80 o 
   5   4   1       25.63       19.31      0.75 o 
   6   4   1       33.83       27.03      0.94 o 
   7   4   1       21.58       20.60      1.20 o 
   8   4   1       13.52        8.21      1.21 o 
   9   4   1       24.76       22.96      2.10 o 
   0   5   1        4.18        5.19      0.41 o 
   1   5   1      377.44      446.36      2.93 o 
   2   5   1      126.79      106.77      1.11 o 
   3   5   1      579.02      568.46      3.83 o 
   4   5   1       75.85       73.61      1.14 o 
   5   5   1      167.51      155.41      2.07 o 
   6   5   1       58.58       53.89      1.42 o 
   7   5   1       27.68       37.50      1.71 o 
   8   5   1       16.98       15.23      1.56 o 
   9   5   1       18.45       22.58      2.19 o 
   0   6   1     1401.72     1296.89      9.60 o 
   1   6   1     1020.64     1107.98      6.38 o 
   2   6   1      527.53      524.43      3.55 o 
   3   6   1      182.13      178.28      1.79 o 
   4   6   1      227.67      225.15      2.45 o 
   5   6   1        7.60        7.84      0.72 o 
   6   6   1       49.73       43.84      1.36 o 
   7   6   1       56.99       41.34      1.81 o 
   8   6   1        3.96        8.16      1.51 o 
   9   6   1        1.91        1.97      1.53 o 
   0   7   1       42.08       52.98      1.74 o 
   1   7   1       74.48       82.55      1.05 o 
   2   7   1      130.59      140.93      1.72 o 
   3   7   1      278.60      288.53      2.46 o 
   4   7   1       77.28       62.34      1.26 o 
   5   7   1       82.13       76.51      1.65 o 
   6   7   1       26.96       27.09      1.15 o 
   7   7   1        1.28       -0.53      0.83 o 
   8   7   1       25.32       26.72      2.11 o 
   9   7   1       13.01       12.76      1.95 o 
   0   8   1      257.75      272.67      2.98 o 
   1   8   1       93.25       97.02      1.24 o 
   2   8   1       61.81       62.87      1.17 o 
   3   8   1      197.72      178.90      1.96 o 
   4   8   1      123.15      108.43      1.69 o 
   5   8   1      171.66      146.63      2.10 o 
   6   8   1       38.08       37.73      1.35 o 
   7   8   1       37.36       33.32      1.65 o 
   8   8   1        7.06        8.36      1.58 o 
   0   9   1        2.32        1.25      0.54 o 
   1   9   1       26.00       22.78      0.91 o 
   2   9   1       31.08       32.02      0.84 o 
   3   9   1      143.52      138.61      1.83 o 
   4   9   1       11.95        9.35      0.76 o 
   5   9   1       17.21       14.92      0.85 o 
   6   9   1        2.34        2.37      0.81 o 
   7   9   1       14.82       15.77      1.53 o 
   8   9   1        5.85        8.51      1.70 o 
   0  10   1       86.49       86.84      2.41 o 
   1  10   1       80.83       87.26      1.37 o 
   2  10   1       50.11       46.00      1.09 o 
   3  10   1        9.88        7.25      0.73 o 
   4  10   1      236.61      227.32      2.98 o 
   5  10   1       37.85       33.72      1.29 o 
   6  10   1        0.29        0.53      0.83 o 
   7  10   1        2.71        1.20      1.03 o 
   8  10   1       26.41       27.07      1.98 o 
   0  11   1       31.99       35.70      2.19 o 
   1  11   1        4.07        5.08      0.66 o 
   2  11   1       22.07       22.01      1.01 o 
   3  11   1       37.03       36.54      1.54 o 
   4  11   1       44.06       45.70      1.48 o 
   5  11   1       41.36       37.65      1.67 o 
   6  11   1       42.74       44.14      1.80 o 
   7  11   1       38.80       38.09      2.13 o 
   0  12   1        3.60        3.42      1.23 o 
   1  12   1       45.24       44.44      1.45 o 
   2  12   1        7.74        5.70      0.85 o 
   3  12   1       11.01       13.34      1.14 o 
   4  12   1       12.40       10.84      1.22 o 
   5  12   1       20.29       17.18      1.45 o 
   6  12   1       15.61       18.14      1.93 o 
   7  12   1       10.06       10.89      1.86 o 
   0  13   1        0.41        1.20      1.22 o 
   1  13   1       16.51       14.94      1.30 o 
   2  13   1        6.04        6.30      1.25 o 
   3  13   1       40.88       42.10      2.22 o 
   4  13   1       12.42       10.67      1.90 o 
   5  13   1       10.57        9.01      1.60 o 
   6  13   1       27.81       24.81      2.21 o 
   0  14   1        8.11        7.39      2.81 o 
   1  14   1       18.61       17.49      1.46 o 
   2  14   1       12.36       11.32      1.51 o 
   3  14   1        5.46        4.50      2.20 o 
   4  14   1       39.91       43.13      2.87 o 
   5  14   1       10.42       15.90      2.28 o 
   0  15   1       22.64       19.83      2.30 o 
   1  15   1        7.52        7.05      1.29 o 
   2  15   1       16.69       14.49      2.05 o 
   3  15   1        2.20        1.91      1.73 o 
   4  15   1       10.06       11.29      2.05 o 
   0  16   1        0.20       -2.45      2.45 o 
   1  16   1       64.29       76.64      3.99 o 
   2  16   1       31.44       43.54      3.01 o 
   2   0   2      329.71      327.20      2.46 o 
   3   0   2       65.27       80.90      1.16 o 
   4   0   2      523.76      539.19      5.15 o 
   5   0   2        8.61        6.02      0.65 o 
   6   0   2       58.53       60.97      1.92 o 
   7   0   2       28.03       34.81      1.73 o 
   8   0   2       12.58       16.36      1.73 o 
   9   0   2        0.31       -1.18      1.63 o 
  10   0   2        5.03        8.94      3.92 o 
   2   1   2      356.96      347.88      1.86 o 
   3   1   2      603.03      614.90      3.18 o 
   4   1   2      112.82      117.60      1.16 o 
   5   1   2       10.17        8.48      0.46 o 
   6   1   2       36.40       30.52      1.05 o 
   7   1   2       32.07       35.67      1.23 o 
   8   1   2       12.63       15.55      1.19 o 
   9   1   2       21.86       21.83      1.82 o 
  10   1   2        0.24        1.31      1.59 o 
   1   2   2     4698.83     4799.75     21.11 o 
   2   2   2     1242.33     1350.14      6.71 o 
   3   2   2       69.42       81.66      0.85 o 
   4   2   2      146.13      158.76      1.53 o 
   5   2   2       30.61       32.10      0.88 o 
   6   2   2       18.62       14.01      0.73 o 
   7   2   2       96.49       88.85      1.91 o 
   8   2   2       11.36       12.07      1.13 o 
   9   2   2        8.14       11.32      1.74 o 
  10   2   2       12.01        9.52      1.88 o 
   0   3   2       72.16       56.34      0.73 o 
   1   3   2     4758.22     4887.40     24.16 o 
   2   3   2      995.01      982.63      4.95 o 
   3   3   2     2477.43     2503.94     13.49 o 
   4   3   2      202.21      188.83      1.85 o 
   5   3   2       38.99       43.77      0.98 o 
   6   3   2       32.44       31.00      0.97 o 
   7   3   2       31.67       28.64      1.15 o 
   8   3   2       19.66       20.49      1.43 o 
   9   3   2      106.13      116.26      3.62 o 
   0   4   2      250.42      293.64      2.41 o 
   1   4   2       44.05       65.96      0.78 o 
   2   4   2     1349.13     1388.60      8.51 o 
   3   4   2       41.49       30.44      0.56 o 
   4   4   2        7.92        8.89      0.54 o 
   5   4   2        3.04        3.23      0.53 o 
   6   4   2      119.08      110.14      1.71 o 
   7   4   2       25.47       34.41      1.57 o 
   8   4   2      155.26      151.77      3.25 o 
   9   4   2        4.27        7.60      1.63 o 
   0   5   2     1995.11     2080.33     14.05 o 
   1   5   2      161.95      172.01      1.68 o 
   2   5   2      183.16      192.34      1.79 o 
   3   5   2       61.85       69.99      0.95 o 
   4   5   2       84.04       84.90      1.22 o 
   5   5   2       85.96       82.78      1.41 o 
   6   5   2       66.11       69.69      1.56 o 
   7   5   2       13.59       19.18      1.31 o 
   8   5   2       32.32       36.96      1.98 o 
   9   5   2       81.66      109.16      4.66 o 
   0   6   2        0.00        0.71      0.42 o 
   1   6   2      354.02      352.28      2.29 o 
   2   6   2      381.37      353.64      2.65 o 
   3   6   2       49.05       47.79      0.84 o 
   4   6   2      166.89      163.29      2.09 o 
   5   6   2      170.39      139.39      2.01 o 
   6   6   2      103.03       91.74      1.77 o 
   7   6   2       35.65       39.12      1.66 o 
   8   6   2       22.59       26.53      2.10 o 
   9   6   2       18.74       16.13      2.40 o 
   0   7   2       28.02       25.80      0.97 o 
   1   7   2      618.34      626.63      3.86 o 
   2   7   2      462.09      482.56      3.64 o 
   3   7   2      296.35      270.43      2.43 o 
   4   7   2       63.88       68.78      1.31 o 
   5   7   2       94.16       80.12      1.60 o 
   6   7   2       25.31       24.46      1.12 o 
   7   7   2        1.08        1.35      0.87 o 
   8   7   2       18.04       14.65      2.67 o 
   9   7   2        5.48        1.20      1.52 o 
   0   8   2     1997.76     1980.13     15.14 o 
   1   8   2       83.31       81.46      1.14 o 
   2   8   2       17.33       17.79      0.76 o 
   3   8   2       20.30       18.91      0.78 o 
   4   8   2       36.33       29.42      0.95 o 
   5   8   2       72.81       67.67      1.54 o 
   6   8   2       58.92       50.35      1.50 o 
   7   8   2        6.30        7.84      1.12 o 
   8   8   2        1.52        1.85      1.43 o 
   0   9   2       59.18       59.96      1.75 o 
   1   9   2       43.35       43.52      0.95 o 
   2   9   2       19.69       17.03      0.70 o 
   3   9   2       28.21       22.85      0.84 o 
   4   9   2       10.35        9.14      0.75 o 
   5   9   2       41.41       34.26      1.35 o 
   6   9   2       17.10       15.05      1.34 o 
   7   9   2       18.19       19.56      1.52 o 
   8   9   2       12.14       12.48      1.71 o 
   0  10   2        1.86        0.03      0.63 o 
   1  10   2       41.71       43.92      0.99 o 
   2  10   2       75.84       74.49      1.36 o 
   3  10   2       12.26        9.29      0.82 o 
   4  10   2       51.94       46.68      1.43 o 
   5  10   2        6.98        6.41      0.88 o 
   6  10   2       12.04       13.00      1.15 o 
   7  10   2        4.55        4.11      1.13 o 
   8  10   2        2.48        2.65      1.34 o 
   0  11   2      130.17      132.72      3.25 o 
   1  11   2       79.17       76.83      2.05 o 
   2  11   2      108.92      106.00      1.97 o 
   3  11   2        1.03        0.14      0.77 o 
   4  11   2       25.62       21.91      1.27 o 
   5  11   2        9.14        9.50      1.24 o 
   6  11   2       73.04       76.60      2.33 o 
   7  11   2        1.20        1.96      1.20 o 
   0  12   2      706.11      705.01      9.09 o 
   1  12   2       60.66       65.36      1.67 o 
   2  12   2        1.37        1.88      0.68 o 
   3  12   2        8.23        7.24      0.92 o 
   4  12   2        8.63        5.80      1.11 o 
   5  12   2        8.02        7.11      1.21 o 
   6  12   2       16.32       16.06      2.59 o 
   7  12   2       13.71       18.02      2.09 o 
   0  13   2      119.53      119.80      3.91 o 
   1  13   2       34.68       39.18      1.66 o 
   2  13   2       37.89       36.05      1.74 o 
   3  13   2        6.27        9.48      1.39 o 
   4  13   2        1.11        0.57      1.06 o 
   5  13   2       16.77       21.63      2.07 o 
   6  13   2       33.30       34.48      2.41 o 
   0  14   2       42.47       47.55      2.83 o 
   1  14   2       75.71       81.03      2.47 o 
   2  14   2       15.95       19.43      1.76 o 
   3  14   2        0.85        1.76      1.41 o 
   4  14   2        0.34        0.10      1.45 o 
   5  14   2       11.20       15.75      2.24 o 
   0  15   2       10.12        6.88      1.81 o 
   1  15   2       30.98       29.88      1.95 o 
   2  15   2        0.48       -0.43      1.37 o 
   3  15   2        2.37        1.78      1.65 o 
   4  15   2       16.87       22.91      4.53 o 
   0  16   2       23.46       29.91      6.90 o 
   1  16   2        5.82        5.07      1.73 o 
   2  16   2       33.59       31.01      2.73 o 
   2   0   3     1202.20     1216.26      8.47 o 
   3   0   3      141.19      135.98      1.69 o 
   4   0   3        2.97        3.88      0.54 o 
   5   0   3      184.53      186.59      2.63 o 
   6   0   3        0.51        0.24      0.81 o 
   7   0   3       36.88       39.92      1.82 o 
   8   0   3       63.58       68.94      2.76 o 
   9   0   3       21.17       31.87      2.81 o 
  10   0   3       35.94       43.94      4.01 o 
   1   1   3     2241.14     2214.63     10.62 o 
   2   1   3     1024.81     1116.60      5.76 o 
   3   1   3      329.98      333.50      2.25 o 
   4   1   3       92.94      128.55      1.37 o 
   5   1   3       27.19       25.29      0.71 o 
   6   1   3      192.59      171.18      2.22 o 
   7   1   3       53.89       45.53      1.34 o 
   8   1   3       80.63       70.26      1.97 o 
   9   1   3       11.29        8.98      1.48 o 
  10   1   3       10.88        9.77      2.07 o 
   0   2   3     3528.96     3747.28     32.05 o 
   1   2   3      258.58      252.19      1.39 o 
   2   2   3       30.13       31.65      0.49 o 
   3   2   3      807.24      821.81      4.54 o 
   4   2   3     1008.67     1062.72      6.31 o 
   5   2   3       18.99       20.87      0.79 o 
   6   2   3       13.25       14.29      0.76 o 
   7   2   3       78.51       74.33      1.63 o 
   8   2   3       34.52       35.64      1.53 o 
   9   2   3       22.36       18.85      1.97 o 
   0   3   3     1320.21     1462.54     11.30 o 
   1   3   3     1365.84     1408.84      7.08 o 
   2   3   3      141.66      138.90      1.15 o 
   3   3   3      519.78      545.06      3.78 o 
   4   3   3       53.33       67.84      1.08 o 
   5   3   3      698.62      687.83      4.94 o 
   6   3   3      101.14       88.81      1.52 o 
   7   3   3       75.81       60.48      1.64 o 
   8   3   3       14.00       16.08      1.95 o 
   9   3   3        8.32        8.83      1.72 o 
   0   4   3      776.49      854.15      6.07 o 
   1   4   3       49.78       58.25      0.62 o 
   2   4   3      180.99      213.71      1.56 o 
   3   4   3     1099.45     1055.63      6.54 o 
   4   4   3      123.33      125.79      1.44 o 
   5   4   3      238.58      235.95      2.47 o 
   6   4   3      211.09      194.80      2.39 o 
   7   4   3      100.01      101.65      2.97 o 
   8   4   3        6.93        9.79      1.32 o 
   9   4   3       13.98       20.95      2.08 o 
   0   5   3      518.41      512.59      3.97 o 
   1   5   3      160.22      203.94      1.43 o 
   2   5   3      114.74      110.76      1.18 o 
   3   5   3      387.88      381.52      2.88 o 
   4   5   3      273.67      296.82      2.89 o 
   5   5   3      336.52      329.33      3.11 o 
   6   5   3      195.48      192.64      2.44 o 
   7   5   3       43.58       33.35      1.57 o 
   8   5   3       37.53       49.96      2.18 o 
   9   5   3       71.51       75.03      3.17 o 
   0   6   3       13.09       16.98      0.59 o 
   1   6   3      109.58      101.97      0.97 o 
   2   6   3       81.02       76.90      1.01 o 
   3   6   3       26.37       31.17      0.82 o 
   4   6   3      377.61      365.74      3.76 o 
   5   6   3       81.41       70.92      1.52 o 
   6   6   3       73.58       79.47      1.68 o 
   7   6   3       11.42       19.03      1.37 o 
   8   6   3        2.73        3.62      1.38 o 
   9   6   3       14.38       13.46      1.87 o 
   0   7   3      217.45      280.93      2.76 o 
   1   7   3      138.00      128.99      1.20 o 
   2   7   3       27.27       22.96      0.64 o 
   3   7   3      171.56      174.34      1.85 o 
   4   7   3      106.43      105.29      1.67 o 
   5   7   3      138.66      130.58      2.08 o 
   6   7   3       10.35       10.56      0.92 o 
   7   7   3       10.62        9.69      1.14 o 
   8   7   3       25.28       22.58      2.06 o 
   9   7   3       29.43       36.98      2.58 o 
   0   8   3      360.52      411.52      4.25 o 
   1   8   3      221.44      217.22      1.83 o 
   2   8   3       13.74       16.87      0.68 o 
   3   8   3      132.32      134.00      1.73 o 
   4   8   3       10.59        9.62      0.73 o 
   5   8   3       41.68       44.07      1.30 o 
   6   8   3       37.90       34.91      1.42 o 
   7   8   3       13.49       16.68      1.36 o 
   8   8   3       16.25       15.06      1.86 o 
   0   9   3       51.27       50.54      1.44 o 
   1   9   3      161.25      165.38      1.81 o 
   2   9   3       73.76       69.41      1.25 o 
   3   9   3       57.92       54.28      1.29 o 
   4   9   3       70.69       67.60      1.60 o 
   5   9   3        7.58        7.44      0.83 o 
   6   9   3        8.72        7.86      1.00 o 
   7   9   3       29.35       32.88      1.70 o 
   8   9   3        1.04       -0.56      1.26 o 
   0  10   3       76.34       76.93      2.72 o 
   1  10   3        4.86        3.72      0.65 o 
   2  10   3       87.84       97.19      1.74 o 
   3  10   3       56.29       61.96      1.51 o 
   4  10   3      136.66      127.01      2.32 o 
   5  10   3        2.97        2.27      0.79 o 
   6  10   3       10.46        8.95      1.13 o 
   7  10   3        5.02        6.68      1.19 o 
   8  10   3        3.24        4.73      1.39 o 
   0  11   3       58.95       54.97      2.34 o 
   1  11   3       38.70       37.67      1.29 o 
   2  11   3       41.89       42.62      1.30 o 
   3  11   3       92.89       85.96      1.90 o 
   4  11   3        0.64       -0.09      0.80 o 
   5  11   3        8.02        9.56      1.27 o 
   6  11   3       24.58       32.02      1.80 o 
   7  11   3       15.06       15.41      1.77 o 
   0  12   3       17.94       17.99      1.90 o 
   1  12   3      178.51      187.87      2.80 o 
   2  12   3        9.63        8.01      0.98 o 
   3  12   3       23.42       25.67      1.32 o 
   4  12   3        6.93        8.54      1.10 o 
   5  12   3       13.50       10.66      1.30 o 
   6  12   3       28.57       23.81      2.05 o 
   0  13   3      125.37      120.56      3.27 o 
   1  13   3       29.63       27.78      1.31 o 
   2  13   3       27.90       25.73      2.01 o 
   3  13   3       37.73       34.94      2.33 o 
   4  13   3       69.55       73.67      2.50 o 
   5  13   3       49.82       59.17      4.50 o 
   6  13   3       16.97       22.25      2.12 o 
   0  14   3       46.45       50.48      2.92 o 
   1  14   3        1.03        0.51      1.00 o 
   2  14   3       17.34       20.65      1.83 o 
   3  14   3       19.33       18.53      2.49 o 
   4  14   3       29.55       35.26      2.72 o 
   5  14   3       20.82       19.93      2.42 o 
   0  15   3       65.66       56.57      3.25 o 
   1  15   3       23.77       24.18      2.12 o 
   2  15   3        0.43       -1.29      1.29 o 
   3  15   3        2.10       -0.12      1.47 o 
   4  15   3       18.81       20.33      2.41 o 
   0  16   3        0.06        1.24      2.18 o 
   1  16   3       15.64       15.36      2.19 o 
   2  16   3        3.05        1.17      1.60 o 
   0   0   4      392.49      417.40      5.61 o 
   1   0   4     2110.69     2014.98     13.44 o 
   2   0   4     1302.79     1355.24     10.24 o 
   3   0   4      374.51      279.49      2.80 o 
   4   0   4       34.09       48.82      1.37 o 
   5   0   4        9.52        9.60      0.80 o 
   6   0   4      357.34      384.34      5.47 o 
   7   0   4       25.86       22.93      1.51 o 
   8   0   4       11.23       16.61      1.73 o 
   9   0   4        2.29        4.17      2.01 o 
   0   1   4      407.87      403.11      3.17 o 
   1   1   4      159.28      147.41      1.01 o 
   2   1   4       74.26       95.92      0.89 o 
   3   1   4      240.90      235.57      1.86 o 
   4   1   4        1.05        0.57      0.33 o 
   5   1   4       37.58       35.44      0.84 o 
   6   1   4      160.09      157.45      2.30 o 
   7   1   4      217.40      189.90      2.55 o 
   8   1   4        2.45        4.83      0.95 o 
   9   1   4        5.23        2.63      1.35 o 
   0   2   4       69.37       67.03      0.76 o 
   1   2   4     1093.43     1121.57      5.35 o 
   2   2   4      322.81      306.95      1.88 o 
   3   2   4      451.02      480.43      3.07 o 
   4   2   4      124.46      121.67      1.44 o 
   5   2   4      296.17      293.37      2.59 o 
   6   2   4      228.57      236.13      2.63 o 
   7   2   4       11.87       13.36      0.91 o 
   8   2   4       39.13       35.69      1.61 o 
   9   2   4       36.83       31.86      2.28 o 
   0   3   4      137.99      160.90      1.92 o 
   1   3   4        2.25        3.35      0.19 o 
   2   3   4      214.39      204.14      1.46 o 
   3   3   4       69.26       73.68      0.95 o 
   4   3   4      177.06      181.82      1.79 o 
   5   3   4      491.19      466.40      3.86 o 
   6   3   4      112.76      106.76      1.73 o 
   7   3   4       11.82        7.80      0.91 o 
   8   3   4       22.57       16.16      1.44 o 
   9   3   4       41.77       42.79      2.54 o 
   0   4   4      927.34      985.89      8.11 o 
   1   4   4      167.34      157.71      1.11 o 
   2   4   4      907.22      916.59      4.93 o 
   3   4   4       57.37       59.97      0.90 o 
   4   4   4       22.88       21.16      0.76 o 
   5   4   4      113.20      102.72      1.62 o 
   6   4   4       23.48       22.41      0.98 o 
   7   4   4       29.34       27.26      1.46 o 
   8   4   4       46.20       44.56      2.21 o 
   9   4   4        7.91        7.23      1.68 o 
   0   5   4      146.72      187.59      1.87 o 
   1   5   4       42.99       48.49      0.73 o 
   2   5   4      985.58     1015.33      5.46 o 
   3   5   4      224.26      235.17      2.40 o 
   4   5   4      122.17      115.20      1.43 o 
   5   5   4      109.26      118.23      1.75 o 
   6   5   4       32.62       22.95      1.03 o 
   7   5   4        5.93       10.92      1.46 o 
   8   5   4        4.00        3.10      1.16 o 
   9   5   4       22.35       17.15      2.10 o 
   0   6   4     1160.39     1209.92      8.95 o 
   1   6   4       60.69       76.08      0.79 o 
   2   6   4       31.80       43.38      0.67 o 
   3   6   4       73.47       74.60      1.10 o 
   4   6   4      132.77      121.30      1.77 o 
   5   6   4      117.61      115.16      1.98 o 
   6   6   4       64.45       57.76      1.53 o 
   7   6   4       34.26       33.10      1.58 o 
   8   6   4       31.98       26.17      2.08 o 
   9   6   4       13.96       15.56      2.07 o 
   0   7   4      379.86      356.74      3.27 o 
   1   7   4      348.62      348.27      2.24 o 
   2   7   4       81.75       77.11      1.31 o 
   3   7   4      501.72      486.39      3.47 o 
   4   7   4      120.81      126.00      1.91 o 
   5   7   4      156.04      141.29      2.27 o 
   6   7   4       11.66       10.39      1.03 o 
   7   7   4       10.18       13.86      1.27 o 
   8   7   4       21.10       25.95      2.26 o 
   9   7   4        7.21        5.00      1.64 o 
   0   8   4       65.81       57.44      1.38 o 
   1   8   4      124.28      133.71      1.40 o 
   2   8   4       18.13       16.09      0.67 o 
   3   8   4      179.32      168.05      1.89 o 
   4   8   4       45.27       42.15      1.21 o 
   5   8   4       17.14       15.14      1.02 o 
   6   8   4        5.99        3.14      0.83 o 
   7   8   4       20.28       21.84      1.54 o 
   8   8   4        0.77        2.53      1.43 o 
   0   9   4      310.14      326.79      6.12 o 
   1   9   4       40.37       43.62      1.05 o 
   2   9   4       82.14       76.46      1.52 o 
   3   9   4      312.73      307.80      3.67 o 
   4   9   4       59.07       61.83      1.56 o 
   5   9   4       42.48       42.98      1.37 o 
   6   9   4        7.24        6.31      0.94 o 
   7   9   4       16.17       16.45      1.41 o 
   8   9   4        4.54        3.82      1.62 o 
   0  10   4        2.58        1.21      0.89 o 
   1  10   4      378.75      404.52      3.94 o 
   2  10   4      195.72      187.78      2.61 o 
   3  10   4       32.86       35.99      1.34 o 
   4  10   4       41.10       40.13      1.58 o 
   5  10   4        8.51        9.15      1.09 o 
   6  10   4       31.76       29.99      1.52 o 
   7  10   4        4.98        8.75      1.33 o 
   0  11   4        4.57        5.34      1.10 o 
   1  11   4      140.36      139.30      2.31 o 
   2  11   4       22.87       25.09      1.15 o 
   3  11   4        3.27        5.14      0.86 o 
   4  11   4       20.76       22.11      1.41 o 
   5  11   4       37.69       43.51      1.87 o 
   6  11   4       43.54       42.87      1.95 o 
   7  11   4        3.16        1.56      1.29 o 
   0  12   4       32.05       29.20      1.78 o 
   1  12   4       43.37       42.84      1.44 o 
   2  12   4      130.81      135.91      2.52 o 
   3  12   4        7.08        7.43      1.01 o 
   4  12   4        0.25        0.52      0.84 o 
   5  12   4        5.88        6.34      1.22 o 
   6  12   4        1.22        3.81      1.47 o 
   0  13   4        1.84        3.07      1.16 o 
   1  13   4       51.26       54.20      1.74 o 
   2  13   4       35.08       32.63      1.73 o 
   3  13   4        6.85        7.37      1.23 o 
   4  13   4       19.94       24.88      1.96 o 
   5  13   4        9.16        8.09      1.71 o 
   6  13   4        4.27        8.55      2.99 o 
   0  14   4        0.03        0.23      1.33 o 
   1  14   4       36.44       39.22      1.81 o 
   2  14   4        5.89        6.80      1.33 o 
   3  14   4        8.12       10.02      1.68 o 
   4  14   4       13.36       13.27      2.20 o 
   5  14   4       10.78       12.73      3.82 o 
   0  15   4       72.48       81.20      4.51 o 
   1  15   4       38.42       38.16      3.64 o 
   2  15   4       12.47       18.22      3.96 o 
   3  15   4       39.57       45.42      4.50 o 
   4  15   4        0.83        1.87      2.32 o 
   0  16   4       26.39       30.43      5.36 o 
   1  16   4        0.42       -1.27      2.15 o 
   2  16   4        7.45        5.69      2.62 o 
   1   0   5       52.68       57.66      0.84 o 
   2   0   5       64.10       60.77      1.09 o 
   3   0   5     1272.54     1221.42      9.67 o 
   4   0   5      522.28      560.95      4.97 o 
   5   0   5      445.80      459.75      4.95 o 
   6   0   5       58.39       52.80      1.97 o 
   7   0   5       12.01       15.74      1.39 o 
   8   0   5        2.80        5.21      1.37 o 
   9   0   5       49.46       47.27      3.19 o 
   0   1   5      793.82      791.34      5.90 o 
   1   1   5     1613.60     1575.80      7.39 o 
   2   1   5       81.40       76.37      0.83 o 
   3   1   5      546.57      655.42      3.98 o 
   4   1   5      136.35      121.38      1.38 o 
   5   1   5      392.00      359.34      2.94 o 
   6   1   5      197.98      216.13      2.74 o 
   7   1   5        6.57        7.10      0.87 o 
   8   1   5        5.69        7.37      1.02 o 
   9   1   5        0.65       -0.62      1.20 o 
   0   2   5       55.23       81.91      1.36 o 
   1   2   5      513.82      508.41      2.70 o 
   2   2   5       60.87       61.25      0.77 o 
   3   2   5      192.27      198.05      1.72 o 
   4   2   5      250.57      246.36      2.18 o 
   5   2   5      188.66      170.72      1.94 o 
   6   2   5       97.36      107.80      1.89 o 
   7   2   5       43.68       54.25      1.77 o 
   8   2   5       35.36       39.03      1.78 o 
   9   2   5       12.73       15.26      1.84 o 
   0   3   5      436.50      531.39      4.95 o 
   1   3   5      402.80      403.87      2.25 o 
   2   3   5      450.31      429.61      2.52 o 
   3   3   5       88.58       99.48      1.07 o 
   4   3   5      185.30      187.91      1.92 o 
   5   3   5      129.89      135.99      2.14 o 
   6   3   5      176.32      174.22      2.26 o 
   7   3   5       20.89       23.53      1.38 o 
   8   3   5        0.14        2.38      1.03 o 
   9   3   5       26.95       36.11      2.40 o 
   0   4   5      192.38      189.15      2.46 o 
   1   4   5      305.17      321.03      2.14 o 
   2   4   5      979.32     1033.03      5.38 o 
   3   4   5        2.81        2.98      0.40 o 
   4   4   5       13.02        9.89      0.59 o 
   5   4   5      135.43      133.01      1.85 o 
   6   4   5      121.36      100.29      1.74 o 
   7   4   5        7.70        8.48      1.13 o 
   8   4   5        9.98       10.37      1.35 o 
   9   4   5       14.51       12.76      1.84 o 
   0   5   5      940.95      882.08      7.96 o 
   1   5   5       93.14       91.02      0.96 o 
   2   5   5       40.36       44.45      0.68 o 
   3   5   5      111.41      117.92      1.28 o 
   4   5   5      186.43      171.00      1.84 o 
   5   5   5      462.29      439.79      3.93 o 
   6   5   5      187.90      192.91      2.55 o 
   7   5   5       12.89        9.82      1.11 o 
   8   5   5        8.81       12.29      1.45 o 
   9   5   5       28.11       23.00      2.35 o 
   0   6   5       14.38       12.75      0.56 o 
   1   6   5       33.03       22.78      0.43 o 
   2   6   5      240.62      258.31      1.91 o 
   3   6   5       53.36       59.81      1.09 o 
   4   6   5      625.13      588.70      5.00 o 
   5   6   5       32.06       32.35      1.14 o 
   6   6   5      113.93      108.09      1.99 o 
   7   6   5        4.56        3.77      1.02 o 
   8   6   5       19.03       21.71      1.98 o 
   9   6   5        6.70       11.55      1.88 o 
   0   7   5       11.66       10.36      0.61 o 
   1   7   5        0.27        1.25      0.25 o 
   2   7   5       96.25      101.31      1.26 o 
   3   7   5      302.47      253.50      2.44 o 
   4   7   5       18.71       17.28      0.87 o 
   5   7   5       59.70       61.42      1.58 o 
   6   7   5      107.58      112.51      2.45 o 
   7   7   5        2.84        1.41      0.99 o 
   8   7   5        6.37        8.47      1.65 o 
   0   8   5      507.05      497.49      4.63 o 
   1   8   5      196.98      197.34      1.85 o 
   2   8   5       15.08       17.50      0.85 o 
   3   8   5      267.50      259.29      2.78 o 
   4   8   5      144.80      123.97      1.96 o 
   5   8   5      100.60      101.00      1.99 o 
   6   8   5        0.50        0.40      0.77 o 
   7   8   5       39.69       40.70      1.78 o 
   8   8   5        4.40        4.61      1.56 o 
   0   9   5        0.77        0.06      0.69 o 
   1   9   5      350.47      322.26      3.45 o 
   2   9   5      418.44      404.16      4.09 o 
   3   9   5       33.23       40.30      1.26 o 
   4   9   5       47.99       45.15      1.50 o 
   5   9   5       98.63       94.58      2.24 o 
   6   9   5       41.76       38.83      1.60 o 
   7   9   5        4.31        1.92      1.09 o 
   8   9   5        2.35        0.78      1.30 o 
   0  10   5      536.29      520.27      8.20 o 
   1  10   5      196.25      187.10      2.48 o 
   2  10   5      146.79      144.37      2.29 o 
   3  10   5      148.06      142.67      2.47 o 
   4  10   5       79.52       76.13      2.15 o 
   5  10   5       39.25       43.24      1.79 o 
   6  10   5        2.24        1.35      1.03 o 
   7  10   5       10.55       13.25      1.51 o 
   0  11   5        8.88       10.14      1.26 o 
   1  11   5       77.52       75.32      1.75 o 
   2  11   5        3.11        2.96      0.73 o 
   3  11   5        5.79        6.61      0.92 o 
   4  11   5       58.49       60.05      2.14 o 
   5  11   5       48.90       42.50      1.89 o 
   6  11   5        6.51        7.43      1.53 o 
   7  11   5        4.23        4.48      1.38 o 
   0  12   5       10.84       13.47      1.50 o 
   1  12   5       60.71       61.10      1.68 o 
   2  12   5       37.45       43.03      1.54 o 
   3  12   5       22.42       19.61      1.47 o 
   4  12   5       16.73       19.89      1.38 o 
   5  12   5       57.33       63.01      2.96 o 
   6  12   5        2.24        2.51      1.53 o 
   0  13   5       14.48       16.94      1.80 o 
   1  13   5        0.18       -0.47      0.78 o 
   2  13   5        0.74        0.97      0.98 o 
   3  13   5       31.23       28.59      1.75 o 
   4  13   5       13.30       16.55      2.58 o 
   5  13   5       24.58       25.55      2.33 o 
   0  14   5        2.02        1.35      1.54 o 
   1  14   5        8.68       11.52      1.47 o 
   2  14   5        1.88        0.28      1.29 o 
   3  14   5       28.83       29.25      3.75 o 
   4  14   5       11.78       11.97      3.09 o 
   5  14   5        0.92        2.94      2.54 o 
   0  15   5        6.64        6.76      2.27 o 
   1  15   5        7.25        6.32      2.04 o 
   2  15   5        4.51        3.15      2.19 o 
   3  15   5        9.49        9.52      2.84 o 
   0  16   5        6.50        5.14      3.47 o 
   1  16   5        5.20        9.42      3.45 o 
   0   0   6      429.81      443.83      4.83 o 
   1   0   6      245.45      212.67      1.92 o 
   2   0   6      564.03      701.96      5.55 o 
   3   0   6        7.57       13.92      0.74 o 
   4   0   6      131.30      138.18      2.21 o 
   5   0   6        1.22        0.57      0.65 o 
   6   0   6       51.25       47.72      2.54 o 
   7   0   6        0.58        0.14      1.08 o 
   8   0   6        5.92        4.53      1.38 o 
   9   0   6        0.14        1.32      2.49 o 
   0   1   6      220.09      266.74      2.41 o 
   1   1   6      579.11      583.82      3.16 o 
   2   1   6     1539.76     1656.86      8.64 o 
   3   1   6      196.77      236.60      1.88 o 
   4   1   6       65.08       61.39      1.02 o 
   5   1   6      145.19      127.30      1.60 o 
   6   1   6        7.75       10.36      0.88 o 
   7   1   6        5.86        5.87      1.24 o 
   8   1   6        4.01        2.46      0.95 o 
   9   1   6       12.62       17.38      1.83 o 
   1   2   6     3110.85     3352.21     15.70 o 
   2   2   6      484.09      508.36      3.21 o 
   3   2   6      197.38      191.55      1.85 o 
   4   2   6      290.63      329.04      2.66 o 
   5   2   6       85.52       84.52      1.39 o 
   6   2   6       56.60       46.28      1.33 o 
   7   2   6        5.04        4.22      0.92 o 
   8   2   6        0.15       -0.18      0.91 o 
   9   2   6        3.30        2.63      1.46 o 
   0   3   6       14.28       17.20      0.69 o 
   1   3   6      189.53      179.35      1.28 o 
   2   3   6      159.05      168.27      1.32 o 
   3   3   6      217.22      194.99      1.64 o 
   4   3   6       96.93      102.16      1.28 o 
   5   3   6      349.11      358.11      3.27 o 
   6   3   6       46.41       42.70      1.20 o 
   7   3   6        5.67        8.17      1.08 o 
   8   3   6        3.31        6.15      1.24 o 
   9   3   6        1.56        2.69      1.48 o 
   0   4   6        3.37        4.26      0.50 o 
   1   4   6      724.42      809.29      5.12 o 
   2   4   6      156.78      181.34      1.65 o 
   3   4   6       64.81       54.83      0.88 o 
   4   4   6      294.84      254.35      2.28 o 
   5   4   6        1.61        1.10      0.59 o 
   6   4   6       18.96       23.51      1.01 o 
   7   4   6       43.98       50.37      1.93 o 
   8   4   6        4.22        2.34      1.12 o 
   9   4   6        8.02        9.29      2.00 o 
   0   5   6      261.56      309.97      3.50 o 
   1   5   6       14.90       17.23      0.46 o 
   2   5   6      144.76      134.99      1.25 o 
   3   5   6      191.96      190.86      1.71 o 
   4   5   6      309.94      297.99      2.62 o 
   5   5   6      153.93      147.48      2.05 o 
   6   5   6       53.98       58.31      1.46 o 
   7   5   6        6.13        2.54      1.02 o 
   8   5   6       13.02       11.07      1.64 o 
   9   5   6        5.24        5.46      1.65 o 
   0   6   6       77.55      105.96      1.85 o 
   1   6   6        9.46       11.76      0.40 o 
   2   6   6      115.41      128.75      1.19 o 
   3   6   6      429.68      407.84      3.00 o 
   4   6   6      140.50      134.71      1.78 o 
   5   6   6       68.61       58.94      1.42 o 
   6   6   6       12.84        9.43      1.05 o 
   7   6   6        4.27        3.92      1.11 o 
   8   6   6        1.50       -0.36      1.93 o 
   9   6   6       24.39       28.48      2.39 o 
   0   7   6      178.40      164.92      2.65 o 
   1   7   6      143.80      119.41      1.48 o 
   2   7   6      508.36      501.29      3.77 o 
   3   7   6       21.52       20.26      0.76 o 
   4   7   6        7.79        7.04      0.94 o 
   5   7   6       20.67       19.14      1.04 o 
   6   7   6        2.51        2.70      0.84 o 
   7   7   6       46.86       45.49      2.03 o 
   8   7   6        3.14        2.71      1.42 o 
   0   8   6       40.16       43.52      1.45 o 
   1   8   6      165.46      163.14      2.00 o 
   2   8   6       28.45       22.01      0.90 o 
   3   8   6      192.86      195.36      2.37 o 
   4   8   6      166.36      158.22      2.33 o 
   5   8   6        4.00        0.62      0.75 o 
   6   8   6        2.19        2.47      0.91 o 
   7   8   6        0.16       -0.25      0.96 o 
   8   8   6        3.31        0.67      1.25 o 
   0   9   6        6.41        3.15      0.79 o 
   1   9   6       21.86       19.48      0.89 o 
   2   9   6       65.29       63.16      1.50 o 
   3   9   6       44.53       40.88      1.29 o 
   4   9   6      159.56      159.89      2.66 o 
   5   9   6       16.86       17.26      1.32 o 
   6   9   6       10.52       14.13      1.27 o 
   7   9   6        3.59        3.85      1.18 o 
   8   9   6        0.50        1.04      1.32 o 
   0  10   6        9.33        8.83      1.21 o 
   1  10   6      482.68      489.12      4.58 o 
   2  10   6       21.27       22.72      1.03 o 
   3  10   6       15.93       16.53      1.09 o 
   4  10   6       53.32       46.43      2.15 o 
   5  10   6      136.47      148.74      3.04 o 
   6  10   6        7.38       13.46      1.40 o 
   7  10   6        0.36       -0.49      1.11 o 
   0  11   6       37.44       37.08      1.89 o 
   1  11   6       31.06       30.84      1.54 o 
   2  11   6       61.43       58.34      1.60 o 
   3  11   6       23.32       28.38      1.47 o 
   4  11   6       38.43       38.86      2.38 o 
   5  11   6       51.24       48.79      2.34 o 
   6  11   6       33.04       29.88      2.42 o 
   7  11   6        4.44        5.06      1.73 o 
   0  12   6        7.87        5.83      1.62 o 
   1  12   6        9.44       10.25      1.25 o 
   2  12   6       19.91       19.86      1.48 o 
   3  12   6        2.22        1.22      1.20 o 
   4  12   6       25.38       28.48      1.97 o 
   5  12   6       12.66       15.25      2.26 o 
   6  12   6       25.07       27.56      3.60 o 
   0  13   6       19.29       22.46      2.86 o 
   1  13   6        0.12       -0.71      0.95 o 
   2  13   6       34.87       34.95      2.22 o 
   3  13   6       21.89       22.59      2.04 o 
   4  13   6        2.57        1.90      1.79 o 
   5  13   6       23.92       20.24      2.62 o 
   0  14   6       39.33       50.81      3.22 o 
   1  14   6        3.37        3.82      1.21 o 
   2  14   6        7.85        8.12      1.94 o 
   3  14   6       25.27       23.41      3.48 o 
   4  14   6       10.87       10.05      2.93 o 
   0  15   6        4.53        4.58      3.52 o 
   1  15   6        1.63        1.02      1.73 o 
   2  15   6        0.46       -0.37      2.58 o 
   3  15   6       10.84        8.58      2.81 o 
   0  16   6       14.40       19.28      5.06 o 
   1  16   6       17.53       21.90      3.66 o 
   1   0   7     1348.87     1551.05     11.14 o 
   2   0   7       97.52       93.91      1.39 o 
   3   0   7      573.85      555.63      5.59 o 
   4   0   7       92.26      102.24      2.05 o 
   5   0   7      352.02      326.23      3.97 o 
   6   0   7       72.67       77.94      2.60 o 
   7   0   7       11.25       17.49      1.81 o 
   8   0   7        0.35       -0.23      1.32 o 
   9   0   7        8.82       13.38      3.43 o 
   0   1   7       26.86       30.77      0.75 o 
   1   1   7     1239.89     1354.59      6.77 o 
   2   1   7      110.63      113.66      1.18 o 
   3   1   7      159.93      158.07      1.57 o 
   4   1   7      145.82      144.54      1.64 o 
   5   1   7      151.09      158.01      1.78 o 
   6   1   7       14.44        8.93      0.86 o 
   7   1   7       22.17       20.32      1.32 o 
   8   1   7        3.73        5.70      1.09 o 
   9   1   7        5.01        5.38      1.51 o 
   0   2   7     1385.08     1463.03     10.67 o 
   1   2   7      608.06      619.34      3.58 o 
   2   2   7      647.46      772.23      4.38 o 
   3   2   7       36.99       48.13      0.86 o 
   4   2   7      102.16      112.90      1.37 o 
   5   2   7      110.13       99.55      1.52 o 
   6   2   7        9.94        9.71      0.82 o 
   7   2   7       35.86       41.44      1.67 o 
   8   2   7        6.54        6.98      1.23 o 
   9   2   7        2.20        7.05      1.65 o 
   0   3   7      204.34      192.81      1.91 o 
   1   3   7      112.47      116.83      1.02 o 
   2   3   7      145.59      152.04      1.33 o 
   3   3   7      167.39      183.95      1.64 o 
   4   3   7       63.20       67.91      1.09 o 
   5   3   7       43.31       39.13      1.08 o 
   6   3   7      139.97      129.08      1.97 o 
   7   3   7        6.21        3.86      1.00 o 
   8   3   7        5.49        3.48      1.22 o 
   9   3   7        4.48        2.94      1.52 o 
   0   4   7     1838.59     2024.65     17.96 o 
   1   4   7      305.36      334.25      2.43 o 
   2   4   7      192.32      199.76      1.59 o 
   3   4   7      360.63      371.94      2.60 o 
   4   4   7        9.67       10.40      0.57 o 
   5   4   7       44.87       41.63      1.17 o 
   6   4   7       35.99       34.00      1.15 o 
   7   4   7        9.65       12.51      1.24 o 
   8   4   7       47.67       46.12      2.28 o 
   9   4   7        5.04        6.25      1.69 o 
   0   5   7        9.09       11.53      0.89 o 
   1   5   7      110.02      106.36      1.12 o 
   2   5   7      534.76      568.86      3.51 o 
   3   5   7       45.15       43.23      0.84 o 
   4   5   7       92.60       94.16      1.36 o 
   5   5   7       17.10       14.98      0.87 o 
   6   5   7      119.81      110.55      3.42 o 
   7   5   7       12.65       13.70      1.46 o 
   8   5   7        9.05       11.86      1.76 o 
   9   5   7        8.63       13.24      1.93 o 
   0   6   7       14.07       15.64      0.82 o 
   1   6   7      113.35      120.52      1.29 o 
   2   6   7      120.94      125.11      1.37 o 
   3   6   7      191.83      189.67      1.93 o 
   4   6   7      134.86      128.61      1.82 o 
   5   6   7       10.40       11.38      0.90 o 
   6   6   7       13.93       15.23      1.19 o 
   7   6   7        2.93        3.97      1.13 o 
   8   6   7        7.90        6.36      1.57 o 
   0   7   7      261.39      244.30      3.24 o 
   1   7   7       64.72       65.20      1.12 o 
   2   7   7       87.79       86.17      1.35 o 
   3   7   7      165.44      164.42      1.87 o 
   4   7   7        8.54        7.63      0.79 o 
   5   7   7        4.54        4.62      0.78 o 
   6   7   7       50.93       58.22      1.78 o 
   7   7   7       27.13       34.33      2.34 o 
   8   7   7        2.25        2.52      1.37 o 
   0   8   7      258.41      256.70      3.46 o 
   1   8   7       40.31       40.34      1.15 o 
   2   8   7      284.10      280.12      3.67 o 
   3   8   7        4.74        2.74      0.66 o 
   4   8   7       49.74       48.51      2.24 o 
   5   8   7      131.03      144.09      3.44 o 
   6   8   7        8.00        6.71      1.14 o 
   7   8   7       22.54       19.68      1.59 o 
   8   8   7        0.12       -0.83      1.35 o 
   0   9   7       50.29       56.03      1.79 o 
   1   9   7       94.89       91.45      1.52 o 
   2   9   7       64.71       66.50      1.42 o 
   3   9   7        1.38       -0.56      0.66 o 
   4   9   7       35.06       39.42      1.65 o 
   5   9   7      102.93       90.77      2.35 o 
   6   9   7       11.51        9.40      1.32 o 
   7   9   7        9.75        8.77      1.48 o 
   0  10   7      234.43      221.88      4.18 o 
   1  10   7       39.69       40.10      1.43 o 
   2  10   7       28.95       25.21      1.26 o 
   3  10   7       13.51       14.82      1.21 o 
   4  10   7        0.45        1.35      1.05 o 
   5  10   7       10.49        9.07      1.40 o 
   6  10   7       21.54       24.58      2.06 o 
   7  10   7        0.71       -0.09      1.71 o 
   0  11   7       96.08       87.85      3.40 o 
   1  11   7       48.52       48.38      1.73 o 
   2  11   7        7.06        7.29      1.11 o 
   3  11   7        6.59        7.23      1.26 o 
   4  11   7       47.21       49.12      2.30 o 
   5  11   7       32.15       30.13      2.46 o 
   6  11   7        2.18        3.97      1.98 o 
   0  12   7        4.08        4.96      1.86 o 
   1  12   7        7.78        9.98      1.25 o 
   2  12   7       56.96       55.31      2.48 o 
   3  12   7       10.03        8.34      1.47 o 
   4  12   7        5.64        3.97      1.43 o 
   5  12   7       63.19       59.26      4.07 o 
   6  12   7       22.60       24.07      2.85 o 
   0  13   7       15.83       12.65      2.09 o 
   1  13   7       19.27       19.39      2.19 o 
   2  13   7       11.70       13.56      2.06 o 
   3  13   7       28.41       29.40      3.06 o 
   4  13   7        1.10        0.16      2.81 o 
   5  13   7       12.70       13.92      2.35 o 
   0  14   7        7.98        7.82      1.95 o 
   1  14   7        6.92        3.83      1.34 o 
   2  14   7       11.49       10.38      2.72 o 
   3  14   7        2.35        3.10      2.34 o 
   4  14   7        4.42        4.13      3.84 o 
   0  15   7       20.97       32.97      5.55 o 
   1  15   7        7.10        7.66      3.18 o 
   2  15   7       13.05       14.89      3.12 o 
   3  15   7       14.27       11.37      3.03 o 
   0   0   8       47.16       48.76      1.37 o 
   1   0   8       17.68       22.18      0.92 o 
   2   0   8      112.11      163.33      2.08 o 
   3   0   8      311.23      357.06      3.86 o 
   4   0   8      235.04      196.28      2.82 o 
   5   0   8       32.14       22.81      1.09 o 
   6   0   8       50.68       47.44      2.11 o 
   7   0   8       35.23       45.01      2.77 o 
   8   0   8        2.43        2.46      1.62 o 
   9   0   8        0.10       -0.52      1.76 o 
   0   1   8       41.31       44.34      1.03 o 
   1   1   8      633.53      667.22      3.75 o 
   2   1   8      320.83      344.05      2.37 o 
   3   1   8       87.86       84.44      1.18 o 
   4   1   8      334.11      306.13      2.68 o 
   5   1   8       22.06       23.96      0.82 o 
   6   1   8        7.11        6.04      0.87 o 
   7   1   8       26.33       35.25      1.67 o 
   8   1   8        0.20       -1.01      1.01 o 
   9   1   8        0.43        0.92      1.33 o 
   0   2   8        6.92        6.89      0.60 o 
   1   2   8     1349.24     1388.21      7.77 o 
   2   2   8       31.81       33.88      0.62 o 
   3   2   8      473.61      487.33      3.34 o 
   4   2   8       24.08       23.17      0.74 o 
   5   2   8      184.20      178.54      1.97 o 
   6   2   8       25.48       20.27      1.01 o 
   7   2   8        6.71        6.64      1.05 o 
   8   2   8        4.60        2.99      1.24 o 
   9   2   8        5.64        5.40      1.60 o 
   0   3   8        3.22        5.32      0.40 o 
   1   3   8      284.06      302.57      1.98 o 
   2   3   8      218.59      216.90      1.76 o 
   3   3   8       33.24       35.12      0.76 o 
   4   3   8      168.32      174.09      1.83 o 
   5   3   8      212.55      194.70      2.23 o 
   6   3   8        6.09        3.05      0.69 o 
   7   3   8       25.64       20.01      1.95 o 
   8   3   8        7.51        7.66      1.48 o 
   9   3   8        0.42        0.65      1.47 o 
   0   4   8      215.06      236.78      3.56 o 
   1   4   8        7.73       13.36      0.43 o 
   2   4   8      238.58      262.28      1.95 o 
   3   4   8       31.93       29.96      0.66 o 
   4   4   8      186.31      172.23      2.04 o 
   5   4   8      374.68      335.66      3.19 o 
   6   4   8        2.95        2.57      0.75 o 
   7   4   8        3.67        4.64      1.22 o 
   8   4   8        3.17        1.61      1.40 o 
   9   4   8        0.75       -1.30      1.42 o 
   0   5   8        5.86        7.15      0.76 o 
   1   5   8       61.35       58.40      0.83 o 
   2   5   8      240.84      253.29      1.97 o 
   3   5   8        9.27        8.13      0.51 o 
   4   5   8      395.75      377.58      3.10 o 
   5   5   8       31.28       31.76      1.18 o 
   6   5   8       54.86       61.67      1.85 o 
   7   5   8       18.26       15.31      1.57 o 
   8   5   8        9.88        7.88      1.73 o 
   0   6   8        6.02        5.49      0.61 o 
   1   6   8       46.84       52.96      1.10 o 
   2   6   8      135.96      114.70      1.51 o 
   3   6   8      258.00      270.48      2.56 o 
   4   6   8       99.94      100.13      1.67 o 
   5   6   8       70.48       70.18      1.74 o 
   6   6   8       17.95       18.19      1.34 o 
   7   6   8       58.54       59.42      3.23 o 
   8   6   8        0.12       -0.85      1.41 o 
   0   7   8        0.48        0.71      0.69 o 
   1   7   8       74.24       77.30      1.43 o 
   2   7   8      278.33      247.94      2.68 o 
   3   7   8      209.50      206.21      2.32 o 
   4   7   8      422.92      411.32      5.41 o 
   5   7   8       28.97       33.34      1.51 o 
   6   7   8        5.10        3.43      0.99 o 
   7   7   8       14.34       11.74      1.66 o 
   8   7   8        1.27        1.82      1.40 o 
   0   8   8       73.48       77.01      2.08 o 
   1   8   8      335.56      327.23      3.46 o 
   2   8   8       36.22       28.54      1.08 o 
   3   8   8      175.95      152.60      2.53 o 
   4   8   8      111.24      110.77      2.34 o 
   5   8   8        3.31        5.53      1.20 o 
   6   8   8       23.57       26.70      1.71 o 
   7   8   8        0.97       -0.51      1.38 o 
   8   8   8        1.72        1.99      1.70 o 
   0   9   8      222.59      209.43      4.53 o 
   1   9   8       54.48       55.99      1.42 o 
   2   9   8       60.34       52.28      1.49 o 
   3   9   8      244.55      242.77      3.62 o 
   4   9   8        4.43        2.60      1.21 o 
   5   9   8       76.41       69.39      2.94 o 
   6   9   8        1.28       -1.10      1.72 o 
   7   9   8        0.96       -1.21      1.58 o 
   0  10   8       34.89       39.40      2.55 o 
   1  10   8      224.98      240.05      3.58 o 
   2  10   8       73.44       65.45      1.72 o 
   3  10   8       13.13       13.34      1.41 o 
   4  10   8       54.61       56.98      3.30 o 
   5  10   8       11.01        6.90      1.71 o 
   6  10   8        5.45        4.32      2.07 o 
   7  10   8        4.36        0.25      2.06 o 
   0  11   8        3.73        1.87      1.36 o 
   1  11   8       20.84       19.85      1.66 o 
   2  11   8       55.72       53.69      2.08 o 
   3  11   8        6.08        3.85      1.28 o 
   4  11   8        5.32        5.24      1.32 o 
   5  11   8       19.87       22.02      2.89 o 
   6  11   8       48.97       42.53      3.74 o 
   0  12   8       11.29       10.11      1.92 o 
   1  12   8       18.33       17.00      1.48 o 
   2  12   8       47.52       45.68      2.40 o 
   3  12   8        1.56        0.11      1.18 o 
   4  12   8        9.66        4.41      2.70 o 
   5  12   8       12.43       16.46      2.80 o 
   6  12   8        0.85        1.50      2.12 o 
   0  13   8        5.72        2.69      1.69 o 
   1  13   8        6.69        9.52      1.39 o 
   2  13   8       30.64       34.94      2.53 o 
   3  13   8        1.82        2.49      2.20 o 
   4  13   8       38.37       41.07      4.27 o 
   5  13   8       77.02       74.93      4.63 o 
   0  14   8        0.15        0.73      1.90 o 
   1  14   8        1.39       -0.18      1.62 o 
   2  14   8       19.49       20.41      3.35 o 
   3  14   8       16.80       16.57      3.81 o 
   4  14   8       14.58       14.67      3.94 o 
   0  15   8        5.43        3.15      3.31 o 
   1  15   8        8.26        9.72      3.77 o 
   2  15   8        0.96        1.32      2.44 o 
   1   0   9       20.74       17.77      0.78 o 
   2   0   9      201.63      202.41      2.34 o 
   3   0   9       51.12       66.06      1.49 o 
   4   0   9       17.68       21.23      1.07 o 
   5   0   9      144.04      161.09      2.74 o 
   6   0   9        3.21        0.75      1.05 o 
   7   0   9        0.03       -1.24      1.24 o 
   8   0   9        2.09        0.90      1.92 o 
   9   0   9       13.48       12.12      3.39 o 
   0   1   9      695.11      655.60      5.64 o 
   1   1   9       43.99       42.48      0.66 o 
   2   1   9       31.42       35.06      0.68 o 
   3   1   9       53.85       45.71      0.89 o 
   4   1   9      296.23      268.36      2.51 o 
   5   1   9       43.45       48.27      1.11 o 
   6   1   9      112.89      111.90      2.20 o 
   7   1   9       14.88       14.85      1.33 o 
   8   1   9       11.12       13.92      1.64 o 
   9   1   9        2.66        1.01      1.37 o 
   0   2   9        0.23        0.59      0.39 o 
   1   2   9       21.22       16.92      0.52 o 
   2   2   9      164.75      176.09      1.58 o 
   3   2   9       37.32       48.63      0.95 o 
   4   2   9      114.67      107.02      1.50 o 
   5   2   9      133.55      122.68      1.69 o 
   6   2   9       42.14       39.44      1.32 o 
   7   2   9       22.35       27.26      1.56 o 
   8   2   9        5.26        7.63      1.43 o 
   9   2   9        5.52        7.42      1.77 o 
   0   3   9      616.34      570.25      5.02 o 
   1   3   9       87.51       71.45      0.90 o 
   2   3   9       18.59       16.15      0.56 o 
   3   3   9       54.85       52.82      0.97 o 
   4   3   9      294.84      274.36      2.49 o 
   5   3   9       98.58       86.46      1.53 o 
   6   3   9      100.60      105.23      2.49 o 
   7   3   9       41.92       52.24      2.21 o 
   8   3   9       22.23       20.44      2.08 o 
   9   3   9        4.16        1.83      1.87 o 
   0   4   9       29.79       29.17      1.28 o 
   1   4   9      206.34      212.43      2.10 o 
   2   4   9       31.50       26.78      0.64 o 
   3   4   9       12.47       19.84      0.64 o 
   4   4   9       18.60       17.54      0.70 o 
   5   4   9       97.62       94.42      1.64 o 
   6   4   9        8.27        6.63      0.94 o 
   7   4   9       19.81       20.67      1.67 o 
   8   4   9       29.72       30.49      2.95 o 
   0   5   9        4.97        4.09      0.81 o 
   1   5   9      109.67       98.35      1.54 o 
   2   5   9        0.25       -0.05      0.47 o 
   3   5   9      242.66      223.39      2.48 o 
   4   5   9      156.71      155.67      1.90 o 
   5   5   9       93.47       86.84      1.81 o 
   6   5   9       33.32       36.00      1.74 o 
   7   5   9        2.48        1.70      1.33 o 
   8   5   9       20.34       21.13      2.47 o 
   0   6   9       99.89      111.04      2.54 o 
   1   6   9      252.54      254.61      3.07 o 
   2   6   9       99.19       98.34      1.75 o 
   3   6   9       19.43       22.68      1.01 o 
   4   6   9      242.14      230.29      3.03 o 
   5   6   9       32.18       31.77      1.47 o 
   6   6   9       46.16       40.93      1.85 o 
   7   6   9        0.74        1.56      1.33 o 
   8   6   9        5.35        3.08      2.47 o 
   0   7   9      163.58      170.27      3.07 o 
   1   7   9      198.09      178.57      2.26 o 
   2   7   9      158.72      158.72      2.14 o 
   3   7   9      254.60      260.05      3.36 o 
   4   7   9      206.80      179.84      4.11 o 
   5   7   9       12.49       17.15      1.54 o 
   6   7   9       19.63       19.76      1.68 o 
   7   7   9        2.26        1.94      1.46 o 
   8   7   9       29.66       26.12      4.56 o 
   0   8   9      230.88      223.87      3.72 o 
   1   8   9       18.16       21.16      0.99 o 
   2   8   9       23.08       20.89      1.00 o 
   3   8   9       19.17       17.43      1.18 o 
   4   8   9        9.45        9.81      1.44 o 
   5   8   9        1.64        1.37      1.18 o 
   6   8   9       22.12       21.63      1.92 o 
   7   8   9       12.75       22.56      2.26 o 
   0   9   9       14.55       16.71      1.40 o 
   1   9   9       12.73       14.95      0.94 o 
   2   9   9      119.90      129.32      2.31 o 
   3   9   9       35.01       30.36      1.62 o 
   4   9   9      118.21      123.28      3.47 o 
   5   9   9        9.13        9.46      1.62 o 
   6   9   9        2.19        0.57      1.46 o 
   7   9   9        1.13       -0.02      1.99 o 
   0  10   9       50.25       53.30      2.21 o 
   1  10   9       11.53       12.48      1.07 o 
   2  10   9      180.65      175.38      3.03 o 
   3  10   9       17.58       15.90      1.56 o 
   4  10   9       36.36       38.58      2.12 o 
   5  10   9       42.83       51.54      3.21 o 
   6  10   9       25.75       29.48      3.24 o 
   7  10   9        2.83        4.32      2.36 o 
   0  11   9       14.80       13.35      2.59 o 
   1  11   9       17.48       14.67      1.30 o 
   2  11   9       19.28       17.24      1.46 o 
   3  11   9        4.79        6.14      1.28 o 
   4  11   9       14.62       15.94      2.05 o 
   5  11   9       52.40       51.48      4.49 o 
   6  11   9        0.39       -1.52      1.95 o 
   0  12   9       42.12       44.06      4.30 o 
   1  12   9       40.81       40.28      1.98 o 
   2  12   9       55.14       59.44      2.51 o 
   3  12   9       17.70       16.94      3.38 o 
   4  12   9       12.48       14.46      2.60 o 
   5  12   9        0.47       -1.63      1.97 o 
   0  13   9       25.96       29.59      3.66 o 
   1  13   9        1.08        0.19      1.24 o 
   2  13   9       12.60       14.64      2.99 o 
   3  13   9       17.02       18.59      4.90 o 
   4  13   9       23.92       29.24      3.95 o 
   0  14   9        6.03        8.95      3.83 o 
   1  14   9       29.74       33.03      3.23 o 
   2  14   9        4.11        2.06      2.22 o 
   3  14   9        6.56        7.73      2.83 o 
   0  15   9       52.97       50.90      6.55 o 
   1  15   9       62.08       56.33      8.72 o 
   0   0  10       56.20       40.97      1.24 o 
   1   0  10       92.37       99.54      1.59 o 
   2   0  10       51.11       55.27      1.19 o 
   3   0  10      497.78      470.81      4.90 o 
   4   0  10       39.13       33.04      1.28 o 
   5   0  10        7.59        9.16      0.98 o 
   6   0  10        0.78       -0.97      0.97 o 
   7   0  10       33.15       40.62      2.66 o 
   8   0  10        3.84       -2.18      3.13 o 
   9   0  10        0.16        2.81      2.26 o 
   0   1  10      108.13      134.32      1.94 o 
   1   1  10      227.48      212.55      1.66 o 
   2   1  10      345.59      339.42      2.44 o 
   3   1  10       54.93       52.41      1.01 o 
   4   1  10      278.47      268.85      2.48 o 
   5   1  10       84.28       66.14      1.30 o 
   6   1  10      160.69      163.60      3.16 o 
   7   1  10       85.80       81.60      2.50 o 
   8   1  10       10.10       15.83      1.67 o 
   9   1  10       18.43       22.88      2.22 o 
   0   2  10        0.07       -0.32      0.40 o 
   1   2  10       10.50       11.94      0.49 o 
   2   2  10       34.61       34.73      0.78 o 
   3   2  10       52.17       47.19      0.90 o 
   4   2  10      101.26       93.36      1.64 o 
   5   2  10       24.49       19.99      0.84 o 
   6   2  10       26.67       29.02      1.28 o 
   7   2  10       47.89       41.36      1.93 o 
   8   2  10       16.58       18.07      1.91 o 
   0   3  10        5.01        7.55      0.55 o 
   1   3  10      149.61      156.70      1.53 o 
   2   3  10      167.26      164.42      1.73 o 
   3   3  10       36.59       30.36      0.82 o 
   4   3  10      156.15      161.79      1.80 o 
   5   3  10       10.72        8.70      0.76 o 
   6   3  10       40.98       34.74      1.57 o 
   7   3  10       15.77       18.59      1.65 o 
   8   3  10        6.65        8.36      2.01 o 
   0   4  10      356.91      363.45      4.44 o 
   1   4  10        1.13        0.38      0.42 o 
   2   4  10      146.71      143.09      1.94 o 
   3   4  10       68.08       59.58      1.41 o 
   4   4  10       43.06       47.16      1.20 o 
   5   4  10      389.78      396.36      4.12 o 
   6   4  10        7.19       10.10      1.17 o 
   7   4  10        5.21        5.37      1.47 o 
   8   4  10       22.17       21.27      2.46 o 
   0   5  10       39.33       54.03      1.82 o 
   1   5  10        3.47        1.97      0.56 o 
   2   5  10      147.71      152.37      2.28 o 
   3   5  10        5.24        4.23      0.69 o 
   4   5  10      238.31      224.76      2.81 o 
   5   5  10       33.87       37.34      1.52 o 
   6   5  10        6.24        2.49      1.10 o 
   7   5  10        1.79       -0.28      1.74 o 
   8   5  10       38.38       44.95      3.78 o 
   0   6  10      256.18      259.47      4.24 o 
   1   6  10       10.65       10.33      0.77 o 
   2   6  10      133.73      124.47      1.97 o 
   3   6  10       75.42       67.85      1.58 o 
   4   6  10       26.68       19.94      1.24 o 
   5   6  10       19.30       15.92      1.47 o 
   6   6  10        2.08        0.42      1.09 o 
   7   6  10        6.30        2.09      1.53 o 
   8   6  10        5.12        7.80      2.90 o 
   0   7  10       13.74       15.07      1.18 o 
   1   7  10      184.98      189.99      2.48 o 
   2   7  10        3.74        3.91      0.66 o 
   3   7  10       95.39       96.27      2.02 o 
   4   7  10      128.78      120.32      3.04 o 
   5   7  10       27.76       23.28      1.84 o 
   6   7  10        4.39        3.26      1.31 o 
   7   7  10        7.21        8.38      1.74 o 
   8   7  10        4.70        5.32      2.05 o 
   0   8  10       28.44       29.80      1.52 o 
   1   8  10       11.02       12.07      0.87 o 
   2   8  10       47.60       47.61      1.37 o 
   3   8  10       46.11       48.22      1.50 o 
   4   8  10        6.44        6.18      1.22 o 
   5   8  10       92.79       88.46      3.08 o 
   6   8  10        4.32        5.66      1.63 o 
   7   8  10       22.60       22.02      2.57 o 
   0   9  10       71.26       79.19      3.62 o 
   1   9  10       59.52       53.75      1.48 o 
   2   9  10       25.32       20.45      1.24 o 
   3   9  10       24.27       22.28      1.58 o 
   4   9  10       38.15       40.02      2.31 o 
   5   9  10        4.16        4.41      1.53 o 
   6   9  10        1.56        0.91      1.71 o 
   7   9  10        4.29        1.82      2.16 o 
   0  10  10        2.81        3.27      1.16 o 
   1  10  10        5.13        5.69      1.00 o 
   2  10  10       79.75       77.78      2.10 o 
   3  10  10        2.23        1.92      1.01 o 
   4  10  10        0.53        0.41      1.13 o 
   5  10  10       21.92       23.43      2.59 o 
   6  10  10        1.24       -0.09      2.21 o 
   0  11  10       81.33       79.18      3.51 o 
   1  11  10       68.71       67.65      2.61 o 
   2  11  10       42.89       46.53      1.91 o 
   3  11  10       41.02       44.21      2.86 o 
   4  11  10       17.60       19.31      2.65 o 
   5  11  10        5.70        7.71      2.41 o 
   6  11  10        6.15       10.49      2.68 o 
   0  12  10      103.26      105.61      4.18 o 
   1  12  10       30.43       31.03      1.84 o 
   2  12  10       51.64       55.27      2.85 o 
   3  12  10        8.07        4.18      3.35 o 
   4  12  10        2.82        0.58      2.06 o 
   5  12  10       25.89       32.56      3.48 o 
   0  13  10        4.91        2.70      1.94 o 
   1  13  10       80.36       82.41      4.19 o 
   2  13  10        2.73        0.98      6.12 o 
   3  13  10        7.49        7.19      4.07 o 
   4  13  10       23.47       28.78      4.01 o 
   0  14  10        0.84        2.58      3.33 o 
   1  14  10       16.37       16.13      3.16 o 
   2  14  10        4.01        6.80      3.05 o 
   3  14  10        5.24        8.69      2.95 o 
   1   0  11      307.87      290.75      3.08 o 
   2   0  11      149.89      134.89      2.08 o 
   3   0  11       20.24       15.86      0.92 o 
   4   0  11        9.83        8.35      0.96 o 
   5   0  11       66.49       62.95      1.82 o 
   6   0  11       14.90       10.62      2.12 o 
   7   0  11       65.20       80.09      4.07 o 
   8   0  11       12.82       18.13      2.73 o 
   0   1  11       55.83       70.71      1.39 o 
   1   1  11       59.73       58.48      0.95 o 
   2   1  11       70.09       64.81      1.14 o 
   3   1  11       45.77       35.37      0.89 o 
   4   1  11       56.65       53.91      1.15 o 
   5   1  11       22.26       21.20      0.90 o 
   6   1  11       21.86       23.06      1.16 o 
   7   1  11        0.33        2.00      1.05 o 
   8   1  11       24.34       27.60      2.35 o 
   0   2  11        8.20        7.73      0.63 o 
   1   2  11       46.65       43.75      0.81 o 
   2   2  11        7.90        9.94      0.59 o 
   3   2  11       53.40       42.74      1.00 o 
   4   2  11      221.06      207.00      2.33 o 
   5   2  11       27.78       31.48      1.08 o 
   6   2  11       32.74       41.03      1.60 o 
   7   2  11        8.93       10.40      1.52 o 
   8   2  11       23.62       27.46      2.40 o 
   0   3  11       49.15       53.36      1.52 o 
   1   3  11      102.11      102.12      1.28 o 
   2   3  11      109.29      115.74      1.51 o 
   3   3  11      132.72      128.55      1.87 o 
   4   3  11       85.86       82.37      1.60 o 
   5   3  11       47.71       44.11      1.45 o 
   6   3  11        1.35        4.50      1.07 o 
   7   3  11       22.38       16.30      2.00 o 
   8   3  11       51.24       67.76      4.20 o 
   0   4  11       27.61       26.78      1.35 o 
   1   4  11      156.70      136.46      1.95 o 
   2   4  11      114.01      117.03      1.91 o 
   3   4  11      103.55      105.11      1.80 o 
   4   4  11        2.01        2.72      0.63 o 
   5   4  11       34.65       37.87      1.38 o 
   6   4  11       28.47       33.09      1.87 o 
   7   4  11      104.50      115.46      4.89 o 
   8   4  11        5.21        3.39      2.55 o 
   0   5  11        0.02       -0.25      0.71 o 
   1   5  11       38.76       34.54      1.13 o 
   2   5  11        2.32        1.37      0.60 o 
   3   5  11       13.62       11.51      0.89 o 
   4   5  11      184.24      184.30      2.85 o 
   5   5  11       54.61       60.98      1.95 o 
   6   5  11       16.64       19.48      1.74 o 
   7   5  11        6.04        1.08      1.73 o 
   8   5  11       40.03       45.21      3.85 o 
   0   6  11        1.50        1.09      0.82 o 
   1   6  11      114.22      110.40      1.93 o 
   2   6  11       36.31       32.86      1.14 o 
   3   6  11       64.24       59.16      1.62 o 
   4   6  11       24.41       18.81      1.32 o 
   5   6  11       66.00       61.92      2.15 o 
   6   6  11       52.58       54.14      2.31 o 
   7   6  11        2.17        2.60      1.70 o 
   8   6  11        6.14        3.75      1.98 o 
   0   7  11      125.33      133.15      2.87 o 
   1   7  11       58.57       62.66      1.48 o 
   2   7  11       37.88       35.13      1.21 o 
   3   7  11       69.10       72.33      1.94 o 
   4   7  11       35.56       35.60      1.89 o 
   5   7  11        0.30       -1.09      1.09 o 
   6   7  11        6.89        4.21      1.43 o 
   7   7  11        6.32        2.52      1.78 o 
   0   8  11        2.03        0.07      0.87 o 
   1   8  11       51.44       46.38      1.37 o 
   2   8  11       52.26       43.06      1.37 o 
   3   8  11        2.11        3.01      0.86 o 
   4   8  11       48.62       48.51      2.25 o 
   5   8  11       19.42       16.50      1.80 o 
   6   8  11       23.91       23.87      2.33 o 
   7   8  11       20.25       23.47      3.13 o 
   0   9  11       60.36       56.76      2.48 o 
   1   9  11       93.84       91.02      2.05 o 
   2   9  11       16.54       12.74      1.23 o 
   3   9  11        4.10        2.41      0.94 o 
   4   9  11       15.36       18.63      1.71 o 
   5   9  11        2.38        2.70      1.47 o 
   6   9  11        5.31        4.18      2.15 o 
   0  10  11       30.89       37.43      2.22 o 
   1  10  11      100.83      103.97      2.94 o 
   2  10  11       11.51       11.43      1.14 o 
   3  10  11       10.96       10.70      1.36 o 
   4  10  11       24.67       23.34      2.20 o 
   5  10  11       14.36       17.24      2.64 o 
   6  10  11        3.55        0.97      2.11 o 
   0  11  11       87.01       93.94      4.56 o 
   1  11  11       16.54       16.53      1.54 o 
   2  11  11       31.36       29.61      1.66 o 
   3  11  11       32.77       38.95      2.91 o 
   4  11  11        7.08        5.03      2.09 o 
   5  11  11        2.49        4.15      2.19 o 
   0  12  11       31.47       36.76      5.45 o 
   1  12  11       56.21       63.55      3.20 o 
   2  12  11       16.24       23.35      2.97 o 
   3  12  11        4.47        3.78      3.88 o 
   4  12  11       11.15        8.93      2.83 o 
   5  12  11        5.12        6.48      2.46 o 
   0  13  11       11.33       13.96      3.10 o 
   1  13  11       21.07       21.55      3.83 o 
   2  13  11       13.05        8.21      2.68 o 
   3  13  11       26.90       23.20      3.96 o 
   0  14  11        3.03        0.37      3.44 o 
   1  14  11       21.17       19.76      3.47 o 
   2  14  11       14.58       10.56      3.22 o 
   0   0  12     1468.85     1422.45     18.53 o 
   1   0  12        3.64        5.11      0.86 o 
   2   0  12       57.83       46.09      1.67 o 
   3   0  12      130.18      126.06      2.72 o 
   4   0  12       24.66       19.53      1.25 o 
   5   0  12       28.23       24.44      1.45 o 
   6   0  12        1.80        2.50      1.26 o 
   7   0  12        4.34        2.28      2.15 o 
   8   0  12        0.00       -2.47      2.47 o 
   0   1  12       55.94       48.95      1.51 o 
   1   1  12      118.36      104.82      1.43 o 
   2   1  12       22.60       20.16      0.81 o 
   3   1  12       32.21       23.61      0.83 o 
   4   1  12      203.78      171.74      2.20 o 
   5   1  12       13.28       19.77      1.00 o 
   6   1  12        0.78       -0.69      0.84 o 
   7   1  12        6.80        4.48      1.63 o 
   8   1  12       15.58       13.24      2.73 o 
   0   2  12      135.99      133.99      2.18 o 
   1   2  12      168.71      165.46      1.76 o 
   2   2  12      131.45      120.50      1.62 o 
   3   2  12        6.29        3.05      0.57 o 
   4   2  12        1.73        0.15      0.54 o 
   5   2  12       81.27       75.32      1.69 o 
   6   2  12       24.99       18.29      2.12 o 
   7   2  12       36.23       54.61      2.86 o 
   8   2  12        1.66        2.99      1.93 o 
   0   3  12       98.85       80.67      2.05 o 
   1   3  12      304.57      288.05      2.70 o 
   2   3  12      165.73      150.58      1.99 o 
   3   3  12        3.55        1.21      0.59 o 
   4   3  12       39.54       35.97      1.16 o 
   5   3  12       30.43       31.02      1.28 o 
   6   3  12        9.73        9.96      1.29 o 
   7   3  12       16.04       15.53      2.38 o 
   8   3  12        4.25        4.71      2.30 o 
   0   4  12        1.45        1.25      0.81 o 
   1   4  12       72.84       70.49      1.46 o 
   2   4  12      108.69       91.64      1.70 o 
   3   4  12       68.26       74.42      1.67 o 
   4   4  12       12.97       12.37      0.91 o 
   5   4  12       95.64       91.28      2.16 o 
   6   4  12        1.98        3.28      1.05 o 
   7   4  12       33.06       42.31      4.56 o 
   8   4  12        3.56        4.45      2.43 o 
   0   5  12        0.66        1.51      0.87 o 
   1   5  12       24.27       22.52      1.00 o 
   2   5  12      190.45      192.82      2.64 o 
   3   5  12       32.86       34.40      1.33 o 
   4   5  12       18.48       15.67      1.10 o 
   5   5  12        4.38        3.23      0.98 o 
   6   5  12        4.61        5.07      1.26 o 
   7   5  12        5.44        4.56      3.04 o 
   8   5  12       13.30       12.09      2.38 o 
   0   6  12      184.83      159.50      3.36 o 
   1   6  12       26.32       23.11      1.06 o 
   2   6  12       49.90       38.49      1.59 o 
   3   6  12        8.69        5.02      0.80 o 
   4   6  12        8.34        6.95      1.21 o 
   5   6  12        3.43        2.95      1.21 o 
   6   6  12        3.83        3.81      1.34 o 
   7   6  12        0.98       -0.22      1.89 o 
   0   7  12      129.97      110.37      2.91 o 
   1   7  12       60.11       59.57      1.52 o 
   2   7  12        4.14        3.18      0.74 o 
   3   7  12       11.98       12.03      1.08 o 
   4   7  12       29.23       31.61      1.89 o 
   5   7  12        3.29        1.77      1.19 o 
   6   7  12        3.43        3.95      1.60 o 
   7   7  12        0.36       -1.31      1.63 o 
   0   8  12       87.53       81.73      2.78 o 
   1   8  12       63.73       61.05      1.89 o 
   2   8  12        9.38        6.44      0.89 o 
   3   8  12       79.89       65.89      2.09 o 
   4   8  12        7.02        6.86      1.36 o 
   5   8  12       48.83       56.61      2.88 o 
   6   8  12       14.10       16.44      2.78 o 
   7   8  12        7.29        6.78      2.48 o 
   0   9  12       11.58       11.36      1.53 o 
   1   9  12       13.56       11.41      1.04 o 
   2   9  12        5.64        3.68      0.90 o 
   3   9  12        1.30        0.69      0.94 o 
   4   9  12       60.99       58.93      2.67 o 
   5   9  12        7.25        3.14      1.91 o 
   6   9  12        8.71        5.07      2.27 o 
   0  10  12        0.14       -1.09      1.09 o 
   1  10  12       25.17       22.32      1.48 o 
   2  10  12       33.79       35.99      1.66 o 
   3  10  12       34.71       36.29      2.20 o 
   4  10  12       57.34       56.24      3.64 o 
   5  10  12        8.09        6.57      2.33 o 
   6  10  12       21.20       23.90      3.66 o 
   0  11  12        5.58        2.95      1.85 o 
   1  11  12        8.20        7.57      1.31 o 
   2  11  12        5.22        5.29      1.51 o 
   3  11  12       16.98       18.80      2.69 o 
   4  11  12       14.24       18.05      2.71 o 
   5  11  12        3.94        4.13      2.27 o 
   0  12  12       62.09       66.23      4.01 o 
   1  12  12        8.07       10.45      1.98 o 
   2  12  12        2.63        1.80      1.75 o 
   3  12  12       20.50       20.04      4.63 o 
   4  12  12        1.69        2.75      3.35 o 
   0  13  12       24.40       25.62      5.20 o 
   1  13  12       16.03       16.46      3.82 o 
   2  13  12       16.68       21.59      3.57 o 
   3  13  12        4.77        6.79      2.64 o 
   0  14  12       38.92       49.28      6.63 o 
   1  14  12       12.11       15.35      7.24 o 
   1   0  13     1435.38     1417.00     13.27 o 
   2   0  13       95.87       93.64      2.37 o 
   3   0  13        0.62       -0.22      0.80 o 
   4   0  13       47.89       43.56      1.87 o 
   5   0  13       12.21       19.08      1.65 o 
   6   0  13        0.18        1.31      1.78 o 
   7   0  13        0.84        5.85      4.46 o 
   8   0  13        0.13       -3.78      3.78 o 
   0   1  13      290.30      277.92      3.87 o 
   1   1  13      163.81      152.66      1.93 o 
   2   1  13      222.76      213.40      2.56 o 
   3   1  13      372.15      343.78      3.54 o 
   4   1  13       50.99       48.36      1.42 o 
   5   1  13        7.98        8.05      0.96 o 
   6   1  13       10.15        9.00      1.75 o 
   7   1  13        1.98        8.35      2.56 o 
   8   1  13        3.57        8.94      3.83 o 
   0   2  13      259.85      268.94      3.77 o 
   1   2  13      499.03      494.31      4.41 o 
   2   2  13       26.26       26.07      1.06 o 
   3   2  13        5.03        6.06      0.75 o 
   4   2  13       47.94       49.17      1.42 o 
   5   2  13        9.69       11.86      1.14 o 
   6   2  13       16.38       17.12      1.63 o 
   7   2  13        4.05        1.24      4.04 o 
   8   2  13        2.84       -0.39      3.10 o 
   0   3  13       17.13       16.67      1.18 o 
   1   3  13      408.94      382.12      3.67 o 
   2   3  13      168.75      158.21      2.26 o 
   3   3  13       37.01       36.59      1.25 o 
   4   3  13       22.51       22.01      1.20 o 
   5   3  13       35.40       40.09      1.62 o 
   6   3  13       10.22        5.43      1.12 o 
   7   3  13        2.91        4.01      1.82 o 
   8   3  13        8.90       -0.07      2.98 o 
   0   4  13        1.88        2.60      0.94 o 
   1   4  13       12.77       14.37      0.88 o 
   2   4  13       98.02      108.69      1.90 o 
   3   4  13       27.80       24.11      1.13 o 
   4   4  13        8.56        9.57      0.90 o 
   5   4  13       10.56        9.08      1.06 o 
   6   4  13        7.74       10.61      1.36 o 
   7   4  13       16.92       14.29      2.25 o 
   0   5  13       50.60       57.12      2.08 o 
   1   5  13      136.35      142.82      2.42 o 
   2   5  13      147.62      134.73      2.25 o 
   3   5  13        3.65        3.60      0.80 o 
   4   5  13        9.73       11.55      1.16 o 
   5   5  13       13.53       14.59      1.41 o 
   6   5  13        5.08        0.51      1.26 o 
   7   5  13        6.68       11.85      2.11 o 
   0   6  13       27.66       29.48      1.70 o 
   1   6  13      164.15      155.19      2.44 o 
   2   6  13       92.64       84.88      1.86 o 
   3   6  13       25.97       28.02      1.29 o 
   4   6  13        5.05        5.18      1.10 o 
   5   6  13        7.20        6.54      1.35 o 
   6   6  13        0.55        1.72      1.49 o 
   7   6  13        3.87        3.26      1.82 o 
   0   7  13       38.04       31.76      1.80 o 
   1   7  13        5.39        6.45      0.80 o 
   2   7  13       18.72       19.08      1.29 o 
   3   7  13       12.44        8.63      1.04 o 
   4   7  13        1.15        0.86      1.08 o 
   5   7  13       46.24       51.38      2.68 o 
   6   7  13       13.64       16.25      2.32 o 
   7   7  13        0.19        2.25      2.25 o 
   0   8  13       38.34       36.58      1.94 o 
   1   8  13       79.25       68.30      1.84 o 
   2   8  13       19.51       18.32      1.20 o 
   3   8  13        5.29        4.22      1.11 o 
   4   8  13       34.23       37.68      2.29 o 
   5   8  13        1.49        3.17      1.54 o 
   6   8  13        3.73        2.67      1.99 o 
   0   9  13       31.22       26.83      2.03 o 
   1   9  13       37.72       41.31      1.59 o 
   2   9  13       18.44       20.46      1.34 o 
   3   9  13       14.01       12.33      1.33 o 
   4   9  13        3.34        5.52      1.48 o 
   5   9  13        8.11       12.37      2.67 o 
   6   9  13        1.88       -1.16      2.05 o 
   0  10  13        3.00        3.86      1.45 o 
   1  10  13       46.64       54.76      2.09 o 
   2  10  13        4.66        4.90      1.17 o 
   3  10  13       10.34        7.50      1.87 o 
   4  10  13       32.83       41.61      3.03 o 
   5  10  13       13.61       17.29      2.83 o 
   0  11  13       26.21       23.91      2.81 o 
   1  11  13        5.46        5.08      1.29 o 
   2  11  13        1.55        1.53      1.46 o 
   3  11  13        8.13        8.35      2.21 o 
   4  11  13        2.71        3.24      2.11 o 
   0  12  13        2.89        7.52      3.58 o 
   1  12  13        6.78        7.23      2.11 o 
   2  12  13       18.74       16.98      3.07 o 
   3  12  13       10.65        5.73      3.48 o 
   0  13  13       28.55       21.17      5.06 o 
   1  13  13        5.40        3.58      3.20 o 
   2  13  13        2.38        3.64      2.56 o 
   0   0  14     1266.97     1267.64     17.27 o 
   1   0  14       38.03       31.41      1.41 o 
   2   0  14       45.00       38.43      1.54 o 
   3   0  14       38.86       35.53      1.67 o 
   4   0  14       10.66       13.35      1.60 o 
   5   0  14       20.14       26.69      2.09 o 
   6   0  14        0.23       -1.38      2.09 o 
   7   0  14        1.73        0.24      3.96 o 
   0   1  14      290.71      298.41      4.17 o 
   1   1  14      180.37      176.73      2.26 o 
   2   1  14      143.28      139.26      2.09 o 
   3   1  14        5.81        5.57      0.81 o 
   4   1  14       16.40       17.03      1.19 o 
   5   1  14       23.38       23.14      1.47 o 
   6   1  14        0.21        0.86      1.37 o 
   7   1  14        1.41        1.13      2.99 o 
   0   2  14      326.60      317.08      5.21 o 
   1   2  14       42.35       41.25      1.35 o 
   2   2  14      118.84      121.69      2.20 o 
   3   2  14        7.26        6.25      0.92 o 
   4   2  14        3.07        2.25      0.86 o 
   5   2  14       11.07        6.90      1.21 o 
   6   2  14       23.66       31.66      2.50 o 
   7   2  14        5.15        8.58      3.19 o 
   0   3  14      122.88      123.15      3.91 o 
   1   3  14       71.01       72.01      2.05 o 
   2   3  14      132.72      122.97      2.35 o 
   3   3  14       79.40       62.71      1.85 o 
   4   3  14       62.16       61.31      1.90 o 
   5   3  14       13.10       13.43      1.49 o 
   6   3  14       10.06       14.18      1.78 o 
   7   3  14        1.16       -0.67      3.01 o 
   0   4  14        0.29        1.20      0.94 o 
   1   4  14       75.29       74.53      1.62 o 
   2   4  14      220.52      198.38      3.17 o 
   3   4  14       18.43       22.82      1.43 o 
   4   4  14        5.15        3.29      0.89 o 
   5   4  14        2.60        0.10      0.99 o 
   6   4  14        3.36        2.24      1.51 o 
   7   4  14        2.10        1.71      2.76 o 
   0   5  14        1.03       -0.10      0.90 o 
   1   5  14       85.74       86.72      1.84 o 
   2   5  14       95.27       83.04      1.84 o 
   3   5  14       18.35       15.86      1.10 o 
   4   5  14        3.64        3.37      1.00 o 
   5   5  14       10.72       10.29      1.35 o 
   6   5  14        1.85        0.99      1.32 o 
   7   5  14        2.30       -0.88      2.72 o 
   0   6  14       57.71       48.91      2.09 o 
   1   6  14       57.63       52.75      1.72 o 
   2   6  14       16.77       14.50      1.12 o 
   3   6  14        6.56        5.26      0.97 o 
   4   6  14        0.97       -0.79      0.96 o 
   5   6  14        3.98        7.04      1.50 o 
   6   6  14       31.32       39.22      2.94 o 
   7   6  14        9.55        8.95      2.51 o 
   0   7  14        1.46        0.66      1.08 o 
   1   7  14       15.41       16.76      1.17 o 
   2   7  14        1.55       -0.37      0.77 o 
   3   7  14        3.50        1.59      0.87 o 
   4   7  14        5.27        1.34      1.16 o 
   5   7  14       30.42       41.32      2.40 o 
   6   7  14       10.53       14.45      2.61 o 
   0   8  14       53.71       53.54      2.34 o 
   1   8  14        5.85        4.87      0.91 o 
   2   8  14       10.62        9.96      1.13 o 
   3   8  14       34.88       35.77      2.26 o 
   4   8  14        5.37        1.99      1.31 o 
   5   8  14        4.06        1.23      1.66 o 
   6   8  14       18.48       22.10      3.02 o 
   0   9  14        4.05        3.07      1.29 o 
   1   9  14       56.78       58.39      1.85 o 
   2   9  14        2.21        1.04      1.01 o 
   3   9  14        4.88        4.72      1.30 o 
   4   9  14        0.67        0.20      1.51 o 
   5   9  14        8.23        6.17      2.22 o 
   0  10  14        1.99        1.37      1.41 o 
   1  10  14        9.68        7.57      1.35 o 
   2  10  14        2.10        1.88      1.25 o 
   3  10  14       32.21       28.68      2.55 o 
   4  10  14        5.42        5.06      2.07 o 
   5  10  14        4.25        8.10      2.42 o 
   0  11  14        0.03       -0.30      4.12 o 
   1  11  14        5.85        7.68      1.67 o 
   2  11  14        5.59        4.79      1.79 o 
   3  11  14        2.73        2.29      1.94 o 
   4  11  14        0.34        2.16      2.13 o 
   0  12  14       34.58       39.53      5.75 o 
   1  12  14        1.18       -1.86      2.10 o 
   2  12  14        0.22       -0.46      2.25 o 
   3  12  14        1.03        0.35      2.45 o 
   0  13  14       34.39       45.40      6.13 o 
   1   0  15        2.15        2.61      0.94 o 
   2   0  15        0.01       -0.48      0.82 o 
   3   0  15       23.54       22.81      1.84 o 
   4   0  15       29.10       21.76      1.94 o 
   5   0  15        3.98        7.44      3.09 o 
   6   0  15        1.34       -0.59      2.30 o 
   7   0  15        0.83       -2.96      3.47 o 
   0   1  15      168.53      156.95      3.57 o 
   1   1  15        3.71        3.63      0.76 o 
   2   1  15        7.63        6.11      0.81 o 
   3   1  15       35.14       29.99      1.40 o 
   4   1  15        5.83        4.74      1.04 o 
   5   1  15        8.60        7.64      1.45 o 
   6   1  15        1.87        3.21      1.76 o 
   7   1  15        3.34        3.85      3.18 o 
   0   2  15        4.58        4.47      1.11 o 
   1   2  15      141.64      141.32      2.41 o 
   2   2  15      155.65      151.00      2.65 o 
   3   2  15        0.71        1.89      0.81 o 
   4   2  15       19.81       15.57      1.32 o 
   5   2  15       29.12       32.34      1.98 o 
   6   2  15        5.92        6.11      1.76 o 
   7   2  15        2.58       -2.58      2.58 o 
   0   3  15       55.23       46.97      2.28 o 
   1   3  15       32.50       28.40      1.26 o 
   2   3  15       39.21       30.86      1.53 o 
   3   3  15        2.17        3.52      0.87 o 
   4   3  15       53.52       49.42      1.90 o 
   5   3  15       13.08        9.83      1.47 o 
   6   3  15        0.24        1.65      1.78 o 
   7   3  15        4.63        2.36      3.10 o 
   0   4  15       12.18       12.41      1.54 o 
   1   4  15       70.33       67.77      1.98 o 
   2   4  15       12.91       14.91      1.37 o 
   3   4  15        7.29       10.02      1.10 o 
   4   4  15        0.05        0.64      1.05 o 
   5   4  15        9.62       11.26      1.69 o 
   6   4  15       20.59       29.77      2.86 o 
   7   4  15       17.19        9.88      4.99 o 
   0   5  15       21.64       23.37      1.96 o 
   1   5  15       30.40       29.13      1.42 o 
   2   5  15       46.67       45.82      1.80 o 
   3   5  15        2.90        3.57      1.07 o 
   4   5  15       11.66       14.41      1.71 o 
   5   5  15       23.23       24.07      2.29 o 
   6   5  15        3.48        5.56      2.93 o 
   0   6  15       18.42       17.54      1.69 o 
   1   6  15       47.53       37.10      1.52 o 
   2   6  15       54.91       59.47      1.84 o 
   3   6  15       38.45       33.46      1.69 o 
   4   6  15        5.10        8.13      1.58 o 
   5   6  15       24.01       30.64      2.72 o 
   6   6  15        7.75       10.13      2.59 o 
   0   7  15       13.35       13.86      1.66 o 
   1   7  15       59.05       58.15      1.93 o 
   2   7  15        6.01        4.26      0.98 o 
   3   7  15       68.12       65.23      2.06 o 
   4   7  15       19.58       19.98      1.86 o 
   5   7  15       24.34       29.91      2.72 o 
   6   7  15        0.19        3.27      2.65 o 
   0   8  15        5.98        9.87      1.43 o 
   1   8  15       28.85       28.98      1.51 o 
   2   8  15        4.32        9.92      1.16 o 
   3   8  15        3.95        1.42      1.25 o 
   4   8  15       16.64       13.80      2.15 o 
   5   8  15       11.69       14.90      2.36 o 
   0   9  15        0.02       -1.21      1.21 o 
   1   9  15       14.81       15.61      1.34 o 
   2   9  15       11.30       11.65      1.39 o 
   3   9  15        4.52        2.67      1.45 o 
   4   9  15       17.05       25.04      4.14 o 
   5   9  15        1.11        0.92      2.08 o 
   0  10  15       15.91       17.14      2.51 o 
   1  10  15        0.73        1.11      1.29 o 
   2  10  15        2.35        2.16      1.93 o 
   3  10  15        3.30        2.15      1.70 o 
   4  10  15        6.99        4.60      2.32 o 
   0  11  15        0.93        0.04      2.77 o 
   1  11  15        1.56        0.48      1.80 o 
   2  11  15        8.73        7.09      3.03 o 
   3  11  15       31.46       40.49      3.52 o 
   0  12  15        0.17       -2.91      2.91 o 
   1  12  15       17.08       17.41      5.83 o 
   0   0  16       25.31       26.10      3.12 o 
   1   0  16        0.52        0.44      1.23 o 
   2   0  16       22.83       21.93      1.86 o 
   3   0  16        4.74        3.95      1.46 o 
   4   0  16        9.15        7.48      2.01 o 
   5   0  16        0.73       -1.59      1.59 o 
   6   0  16        9.34        9.17      3.38 o 
   7   0  16        0.12        2.78      3.04 o 
   0   1  16        8.62        9.59      1.30 o 
   1   1  16        7.14        7.78      0.94 o 
   2   1  16        4.56        2.95      0.81 o 
   3   1  16        0.09        0.85      0.89 o 
   4   1  16        1.15        1.42      1.12 o 
   5   1  16        0.00        1.12      1.25 o 
   6   1  16       11.72       20.13      2.58 o 
   7   1  16       30.14       57.59      3.86 o 
   0   2  16        0.04       -0.27      0.97 o 
   1   2  16      107.02      108.03      2.19 o 
   2   2  16       12.34       11.68      1.01 o 
   3   2  16       50.44       55.42      1.88 o 
   4   2  16       17.30       16.80      1.49 o 
   5   2  16        4.50        3.44      1.54 o 
   6   2  16       17.37       15.78      2.46 o 
   0   3  16       35.86       41.02      2.41 o 
   1   3  16       12.43       11.20      1.03 o 
   2   3  16       93.32       92.22      2.20 o 
   3   3  16       43.52       39.23      1.66 o 
   4   3  16       25.35       25.27      1.70 o 
   5   3  16        8.60       11.41      1.61 o 
   6   3  16       13.44       19.11      3.15 o 
   0   4  16        9.14        9.83      1.54 o 
   1   4  16        2.71        2.08      0.80 o 
   2   4  16      104.70      111.63      2.68 o 
   3   4  16       22.15       29.81      1.92 o 
   4   4  16       20.35       21.34      1.77 o 
   5   4  16        6.08        5.07      1.73 o 
   6   4  16        5.48        6.75      2.58 o 
   0   5  16       31.30       33.54      2.51 o 
   1   5  16        7.88        8.48      1.23 o 
   2   5  16        3.56        5.14      1.17 o 
   3   5  16       55.20       52.27      2.13 o 
   4   5  16        9.44       11.90      1.76 o 
   5   5  16       27.21       40.79      3.57 o 
   6   5  16       30.03       32.51      8.29 o 
   0   6  16        0.12       -0.98      1.35 o 
   1   6  16       48.50       55.92      2.40 o 
   2   6  16       20.90       18.09      1.51 o 
   3   6  16       22.00       18.58      1.62 o 
   4   6  16       22.73       24.23      3.06 o 
   5   6  16        0.47        0.79      2.55 o 
   6   6  16       23.75       21.05      4.22 o 
   0   7  16        0.01       -1.37      1.37 o 
   1   7  16       10.50       11.78      1.35 o 
   2   7  16       23.84       23.68      1.71 o 
   3   7  16       13.78       11.11      1.87 o 
   4   7  16        7.01        8.92      2.97 o 
   5   7  16        5.31        5.10      2.95 o 
   0   8  16        2.30        1.46      1.29 o 
   1   8  16        7.93        6.35      1.20 o 
   2   8  16       32.86       33.32      2.13 o 
   3   8  16        3.89        5.26      2.09 o 
   4   8  16        0.39        3.20      2.09 o 
   5   8  16        0.70       -2.93      4.07 o 
   0   9  16        4.66        1.66      1.75 o 
   1   9  16        7.20        5.80      1.32 o 
   2   9  16        4.20        6.92      1.51 o 
   3   9  16       18.53       19.15      2.35 o 
   4   9  16        2.73        5.24      2.30 o 
   0  10  16        0.05        1.54      2.15 o 
   1  10  16       16.12       21.45      2.64 o 
   2  10  16        3.12        4.43      2.75 o 
   3  10  16        2.47        2.16      1.80 o 
   0  11  16       28.90       29.22      5.02 o 
   1  11  16        1.85       -1.37      3.53 o 
   2  11  16        8.58       13.20      2.88 o 
   1   0  17        1.68        3.88      1.48 o 
   2   0  17        2.75        3.54      1.60 o 
   3   0  17       63.84       68.81      3.59 o 
   4   0  17       15.14       14.63      2.48 o 
   5   0  17       29.41       32.18      3.30 o 
   6   0  17        0.83       -1.13      2.58 o 
   0   1  17       32.20       29.24      2.42 o 
   1   1  17       38.12       39.06      1.90 o 
   2   1  17        7.34        7.99      1.13 o 
   3   1  17       10.95        9.79      1.34 o 
   4   1  17        0.48       -0.86      1.08 o 
   5   1  17       21.62       20.85      2.06 o 
   6   1  17       17.20       14.75      2.82 o 
   0   2  17        7.82        8.68      1.39 o 
   1   2  17       18.89       20.57      1.30 o 
   2   2  17       16.72       16.82      1.25 o 
   3   2  17       12.26       12.81      1.40 o 
   4   2  17       12.06        9.04      1.45 o 
   5   2  17        1.14        2.27      1.63 o 
   6   2  17       30.91       30.73      3.04 o 
   0   3  17       24.52       25.20      1.84 o 
   1   3  17       24.61       28.68      1.43 o 
   2   3  17        3.49        3.83      0.98 o 
   3   3  17        0.17        0.89      0.98 o 
   4   3  17       13.06       14.88      1.63 o 
   5   3  17        9.85        8.76      1.93 o 
   6   3  17       21.58       28.09      4.18 o 
   0   4  17       18.48       19.72      2.16 o 
   1   4  17       61.00       62.45      2.19 o 
   2   4  17       26.39       26.81      1.62 o 
   3   4  17       14.22       10.98      1.51 o 
   4   4  17        3.77        3.54      1.33 o 
   5   4  17        6.12        6.13      2.38 o 
   6   4  17        8.45        5.34      2.57 o 
   0   5  17       17.30       23.39      2.92 o 
   1   5  17        1.46        0.62      1.02 o 
   2   5  17        7.18        5.10      1.20 o 
   3   5  17       13.68       17.53      1.59 o 
   4   5  17        8.21        8.24      2.03 o 
   5   5  17       34.04       34.08      3.60 o 
   0   6  17        0.75        0.83      2.82 o 
   1   6  17        1.74        0.57      1.06 o 
   2   6  17       13.15       11.91      1.45 o 
   3   6  17        9.38        6.80      2.25 o 
   4   6  17        2.23        6.24      2.43 o 
   5   6  17        4.58        5.77      2.98 o 
   0   7  17       10.27       14.55      2.45 o 
   1   7  17        4.34        2.01      1.27 o 
   2   7  17        4.70        3.60      1.69 o 
   3   7  17       10.46       12.63      2.50 o 
   4   7  17       11.06       18.73      3.72 o 
   5   7  17       11.51        3.68      2.97 o 
   0   8  17        1.49        0.92      1.86 o 
   1   8  17       27.28       26.23      2.54 o 
   2   8  17        8.92        7.07      1.92 o 
   3   8  17       15.52       18.73      4.66 o 
   4   8  17       15.73       14.60      5.07 o 
   0   9  17       39.61       41.33      5.82 o 
   1   9  17       18.77       18.93      5.99 o 
   2   9  17        8.52        7.68      3.11 o 
   3   9  17        2.40        4.72      2.91 o 
   0  10  17       19.05       26.05      5.35 o 
   1  10  17       18.20       17.37      4.94 o 
   2  10  17       53.36       60.00      7.29 o 
   0   0  18       24.97       30.19      3.70 o 
   1   0  18       31.50       31.01      3.23 o 
   2   0  18        0.54       -0.19      1.48 o 
   3   0  18       17.33       16.17      2.20 o 
   4   0  18       37.14       43.13      8.10 o 
   5   0  18       36.05       34.67      4.45 o 
   6   0  18       87.13      103.65     15.98 o 
   0   1  18        9.16        8.97      1.88 o 
   1   1  18        3.73        4.61      1.19 o 
   2   1  18       10.62       12.58      1.43 o 
   3   1  18        4.20        4.81      1.30 o 
   4   1  18        8.80       10.27      1.72 o 
   5   1  18        1.03        1.18      1.77 o 
   0   2  18        0.61        1.50      1.47 o 
   1   2  18        3.38        3.30      1.13 o 
   2   2  18        9.52        7.01      1.29 o 
   3   2  18        0.34       -0.48      1.04 o 
   4   2  18       22.68       26.63      2.03 o 
   5   2  18       13.85       12.61      2.34 o 
   0   3  18        0.55        0.44      1.27 o 
   1   3  18        6.88        5.67      1.16 o 
   2   3  18        2.08        1.41      1.05 o 
   3   3  18        5.77        7.54      1.35 o 
   4   3  18        6.33        7.12      2.26 o 
   5   3  18       45.04       60.55      4.69 o 
   0   4  18        2.77       -0.36      1.45 o 
   1   4  18       16.62       20.88      1.93 o 
   2   4  18        0.79        0.83      1.06 o 
   3   4  18        2.05        2.22      1.15 o 
   4   4  18        6.04        5.93      1.78 o 
   5   4  18        2.98        2.92      2.36 o 
   0   5  18       11.12       15.79      2.20 o 
   1   5  18       17.96       20.73      1.69 o 
   2   5  18       16.79       20.10      1.68 o 
   3   5  18        0.27        0.29      1.37 o 
   4   5  18        6.71        3.03      3.10 o 
   5   5  18        9.32        5.34      2.50 o 
   0   6  18        2.18        2.22      1.87 o 
   1   6  18        2.53        2.35      1.48 o 
   2   6  18        4.75        3.37      1.50 o 
   3   6  18       54.10       59.90      4.52 o 
   4   6  18        9.55        7.89      3.01 o 
   0   7  18       65.68       72.39      5.03 o 
   1   7  18        4.38        5.72      2.08 o 
   2   7  18        2.33        1.84      1.77 o 
   3   7  18        5.16        4.04      2.23 o 
   4   7  18        5.19        3.59      2.98 o 
   0   8  18       33.72       38.90      5.82 o 
   1   8  18        5.44        6.54      3.07 o 
   2   8  18       48.88       63.48      5.65 o 
   3   8  18       45.71       50.02      5.02 o 
   0   9  18       64.94       65.37      7.03 o 
   1   9  18        0.02       -0.15      4.14 o 
   2   9  18        4.25       -0.12      2.44 o 
   1   0  19        5.22        4.79      2.04 o 
   2   0  19        2.98        3.90      1.73 o 
   3   0  19       61.55       76.34      4.68 o 
   4   0  19       44.07       53.27      6.31 o 
   5   0  19        7.01        7.45      3.17 o 
   0   1  19       23.73       25.02      2.57 o 
   1   1  19       25.08       33.41      1.97 o 
   2   1  19        0.64        0.74      1.17 o 
   3   1  19       12.94       18.03      2.44 o 
   4   1  19        0.24       -0.18      1.75 o 
   5   1  19       16.17       22.15      3.01 o 
   0   2  19      101.87      116.84      4.79 o 
   1   2  19        2.31        2.86      1.20 o 
   2   2  19       41.49       48.40      2.76 o 
   3   2  19       12.36       11.80      1.95 o 
   4   2  19        2.75        1.42      1.76 o 
   5   2  19       12.91       13.30      2.53 o 
   0   3  19        3.44        5.06      1.74 o 
   1   3  19        1.14        0.71      1.24 o 
   2   3  19        5.96        2.48      1.41 o 
   3   3  19        7.39        9.06      1.82 o 
   4   3  19       14.80       10.02      2.18 o 
   5   3  19        0.37        0.74      1.98 o 
   0   4  19        7.15        9.04      2.00 o 
   1   4  19       14.59       16.25      1.76 o 
   2   4  19        3.91        3.32      1.45 o 
   3   4  19        5.93        3.70      1.64 o 
   4   4  19        5.98        9.06      2.18 o 
   0   5  19       27.06       30.22      4.25 o 
   1   5  19        5.43        4.15      1.82 o 
   2   5  19        1.41        1.27      1.49 o 
   3   5  19        6.98        8.55      2.10 o 
   4   5  19        9.17        7.11      2.56 o 
   0   6  19       11.21        9.15      2.88 o 
   1   6  19        0.87        0.60      1.69 o 
   2   6  19       23.52       25.42      2.61 o 
   3   6  19       36.61       42.13      3.83 o 
   0   7  19        1.23        1.77      3.02 o 
   1   7  19       11.37       13.27      2.61 o 
   2   7  19       13.50       13.24      2.69 o 
   3   7  19        3.98        4.70      2.47 o 
   0   8  19       32.64       43.55      6.32 o 
   1   8  19        7.14        9.12      2.55 o 
   2   8  19       20.84       27.94      3.35 o 
   0   0  20       69.28       57.09      6.93 o 
   1   0  20        0.58        2.55      4.06 o 
   2   0  20       51.71       58.52      6.13 o 
   3   0  20        6.17        6.99      2.84 o 
   4   0  20        7.16        5.51      3.03 o 
   0   1  20        0.37       -0.26      2.77 o 
   1   1  20        0.94        1.61      1.72 o 
   2   1  20        9.61       17.37      3.45 o 
   3   1  20        2.33        4.79      1.91 o 
   4   1  20       19.34       25.33      3.04 o 
   0   2  20        9.80       16.91      3.35 o 
   1   2  20       36.64       40.36      3.06 o 
   2   2  20        2.82        3.42      1.83 o 
   3   2  20        2.60        4.62      1.95 o 
   4   2  20       13.60       16.13      2.60 o 
   0   3  20        4.95        4.70      3.97 o 
   1   3  20        6.83        7.30      1.96 o 
   2   3  20        6.91        6.93      1.97 o 
   3   3  20       14.02       17.98      2.48 o 
   4   3  20        5.58        6.04      2.13 o 
   0   4  20       36.78       34.38      4.19 o 
   1   4  20        5.99       11.81      2.21 o 
   2   4  20        0.08       -1.44      1.58 o 
   3   4  20        1.13        0.58      1.81 o 
   0   5  20       15.39       17.29      3.47 o 
   1   5  20       11.18       15.22      2.41 o 
   2   5  20        2.10        0.44      1.83 o 
   3   5  20       23.48       28.02      3.52 o 
   0   6  20        0.24        2.67      2.67 o 
   1   6  20       13.17       12.74      2.38 o 
   2   6  20        4.14        7.19      3.11 o 
   0   7  20        0.03       -0.70      2.48 o 
   1   7  20       18.04       27.93      3.48 o 
   1   0  21        0.95       -0.06      2.42 o 
   2   0  21       15.58       15.62      3.64 o 
   3   0  21        0.97       -0.75      3.03 o 
   0   1  21        0.01       -0.04      3.64 o 
   1   1  21        5.53        6.11      2.03 o 
   2   1  21        1.53       -0.59      1.74 o 
   3   1  21       11.62       12.68      2.40 o 
   0   2  21       11.98       16.17      3.51 o 
   1   2  21       12.33       15.60      2.48 o 
   2   2  21        0.82       -0.50      1.79 o 
   3   2  21       11.09       22.04      2.99 o 
   0   3  21       28.38       31.51      4.30 o 
   1   3  21       12.35       16.00      2.56 o 
   2   3  21        3.42        0.10      1.74 o 
   0   4  21        6.80       12.55      4.08 o 
   1   4  21        2.42       -1.31      2.25 o 
   2   4  21        9.65       10.87      2.33 o 
   0   5  21        5.69        6.43      2.92 o 
   1   5  21        5.38        7.50      2.13 o 
   0   0  22        0.20        1.12      3.76 o 
   1   0  22        2.10       -2.38      2.42 o 
   0   1  22        4.39        6.72      3.09 o 
   1   1  22        0.35        0.37      1.87 o 
   0   2  22        1.21       -0.29      2.55 o 
   1   2  22        8.07       10.69      2.39 o 
   0   3  22        0.00       -0.64      2.54 o 
                                                 
